# Supplementary material for: ICESp1109, a Novel Hybrid Integrative Conjugative Element of Macrolide-Resistant Streptococcus pyogenes Serotype M77 Collected Between 2003 and 2017 in Poland
Source: J Infect Dis. 2024 Oct 12;231(3):e521–30. doi: 10.1093/infdis/jiae473 (PMC11911784; doi:10.1093/infdis/jiae473)
Supplement: jiae473_Supplementary_Data [file jiae473_supplementary_data.zip]

Archive with 5 entries (5 files):
- M77_Supplemental_files_S3-S10.xlsx
- M77SupplementalFileS2_FiguresS1-S4.docx
- supplemental material legends.docx
- Supplemental_File_S1_05092024.xlsx
- Supplemental_File_S11final.xlsx
