# Supplementary material for: ICESp1109, a Novel Hybrid Integrative Conjugative Element of Macrolide-Resistant Streptococcus pyogenes Serotype M77 Collected Between 2003 and 2017 in Poland
Source: J Infect Dis. 2024 Oct 12;231(3):e521–30. doi: 10.1093/infdis/jiae473 (PMC11911784; doi:10.1093/infdis/jiae473)
Supplement: jiae473_Supplementary_Data [file jiae473_supplementary_data.zip › M77_Supplemental_files_S3-S10.xlsx]

## Sheet: Supplemental File S3
Biosample	Bioproject	Country	Year
ERR1359871	PRJEB13551	UK	unknown
ERR1359874	PRJEB13551	UK	unknown
ERR1434028	PRJEB14232	UK	unknown
ERR1434083	PRJEB14232	UK	unknown
ERR1515487	PRJEB12015	UK	unknown
ERR1515584	PRJEB12015	UK	unknown
ERR1515666	PRJEB12015	UK	unknown
ERR1515687	PRJEB12015	UK	unknown
ERR1516061	PRJEB12015	UK	unknown
ERR1732745	PRJEB17673	UK	unknown
ERR1732814	PRJEB17673	UK	unknown
ERR1733196	PRJEB17673	UK	unknown
ERR1733365	PRJEB17673	UK	unknown
ERR1733572	PRJEB17673	UK	unknown
ERR1733626	PRJEB17673	UK	unknown
ERR1734232	PRJEB17673	UK	unknown
ERR1734264	PRJEB17673	UK	unknown
ERR1734572	PRJEB17673	UK	unknown
ERR1734646	PRJEB17673	UK	unknown
ERR1734850	PRJEB17673	UK	unknown
ERR1734961	PRJEB17673	UK	unknown
ERR1735076	PRJEB17673	UK	unknown
ERR2649766	PRJEB13003	UK	unknown
ERR2649796	PRJEB13003	UK	unknown
ERR2650043	PRJEB13003	UK	unknown
ERR2650201	PRJEB13003	UK	unknown
ERR028578	PRJEB2232	Austarlia	1994
ERR033198	PRJEB2232	Australia	1997
ERR111868	PRJEB2232	Australia	1999
ERR3604298	PRJEB34949	Germany	unknown
ERR3604280	PRJEB34949	Germany	unknown
ERR473722	PRJEB4679	UK	unknown
ERR473575	PRJEB4679	UK	unknown
ERR467365	PRJEB4679	UK	unknown
ERR473679	PRJEB4679	UK	unknown
ERR473624	PRJEB4679	UK	unknown
SRR1105874	PRJNA233611	Canada	2011
SRR1105934	PRJNA233611	Canada	2012
SRR5853401	PRJNA395240	USA	2015
SRR5853404	PRJNA395240	USA	2015
SRR5853422	PRJNA395240	USA	2015
SRR5853433	PRJNA395240	USA	2015
SRR5853474	PRJNA395240	USA	2015
SRR5853507	PRJNA395240	USA	2015
SRR5853552	PRJNA395240	USA	2015
SRR5853652	PRJNA395240	USA	2015
SRR5853748	PRJNA395240	USA	2015
SRR5853788	PRJNA395240	USA	2015
SRR5853826	PRJNA395240	USA	2015
SRR5853904	PRJNA395240	USA	2015
SRR5853916	PRJNA395240	USA	2015
SRR5853922	PRJNA395240	USA	2015
SRR5853946	PRJNA395240	USA	2015
SRR5853970	PRJNA395240	USA	2015
SRR5854032	PRJNA395240	USA	2015
SRR5854064	PRJNA395240	USA	2015
SRR5854087	PRJNA395240	USA	2015
SRR5854091	PRJNA395240	USA	2015
SRR5854098	PRJNA395240	USA	2015
SRR5854144	PRJNA395240	USA	2015
SRR5854152	PRJNA395240	USA	2015
SRR5854166	PRJNA395240	USA	2015
SRR5854197	PRJNA395240	USA	2015
SRR5854281	PRJNA395240	USA	2015
SRR5854282	PRJNA395240	USA	2015
SRR5858309	PRJNA395240	USA	2015
SRR5858422	PRJNA395240	USA	2015
SRR5858505	PRJNA395240	USA	2015
SRR5858539	PRJNA395240	USA	2015
SRR5858630	PRJNA395240	USA	2015
SRR5858677	PRJNA395240	USA	2015
SRR5858695	PRJNA395240	USA	2015
SRR5858716	PRJNA395240	USA	2015
SRR6834867	PRJNA395240	USA	2016
SRR6834915	PRJNA395240	USA	2016
SRR6834992	PRJNA395240	USA	2016
SRR6834997	PRJNA395240	USA	2016
SRR6835070	PRJNA395240	USA	2016
SRR6835101	PRJNA395240	USA	2016
SRR6835112	PRJNA395240	USA	2016
SRR6835284	PRJNA395240	USA	2016
SRR6835337	PRJNA395240	USA	2016
SRR6835373	PRJNA395240	USA	2016
SRR6835376	PRJNA395240	USA	2016
SRR6835392	PRJNA395240	USA	2016
SRR6835435	PRJNA395240	USA	2016
SRR6835473	PRJNA395240	USA	2016
SRR6835544	PRJNA395240	USA	2016
SRR6835572	PRJNA395240	USA	2016
SRR6835598	PRJNA395240	USA	2016
SRR6835607	PRJNA395240	USA	2016
SRR6835641	PRJNA395240	USA	2016
SRR6835743	PRJNA395240	USA	2016
SRR6835751	PRJNA395240	USA	2016
SRR6839669	PRJNA395240	USA	2017
SRR6839680	PRJNA395240	USA	2016
SRR6839714	PRJNA395240	USA	2017
SRR6839759	PRJNA395240	USA	2016
SRR6839761	PRJNA395240	USA	2016
SRR6839767	PRJNA395240	USA	2016
SRR6839838	PRJNA395240	USA	2016
SRR6839841	PRJNA395240	USA	2016
SRR6839845	PRJNA395240	USA	2016
SRR6839851	PRJNA395240	USA	2017
SRR6839862	PRJNA395240	USA	2017
SRR6839899	PRJNA395240	USA	2017
SRR6839929	PRJNA395240	USA	2016
SRR6839978	PRJNA395240	USA	2016
SRR6839980	PRJNA395240	USA	2016
SRR6840090	PRJNA395240	USA	2016
SRR6840108	PRJNA395240	USA	2016
SRR6840243	PRJNA395240	USA	2016
SRR6840263	PRJNA395240	USA	2016
SRR6840272	PRJNA395240	USA	2016
SRR6840295	PRJNA395240	USA	2017
SRR6840336	PRJNA395240	USA	2016
SRR6840416	PRJNA395240	USA	2016
SRR6840453	PRJNA395240	USA	2017
SRR6840511	PRJNA395240	USA	2017
SRR6840515	PRJNA395240	USA	2017
SRR6840522	PRJNA395240	USA	2017
SRR6840561	PRJNA395240	USA	2016
SRR6840615	PRJNA395240	USA	2016
SRR6840627	PRJNA395240	USA	2017
SRR6844596	PRJNA395240	USA	2017
SRR6844748	PRJNA395240	USA	2017
SRR6844812	PRJNA395240	USA	2016
SRR6844855	PRJNA395240	USA	2017
SRR6844856	PRJNA395240	USA	2017
SRR6848456	PRJNA395240	USA	2017
SRR6848540	PRJNA395240	USA	2017
SRR6848542	PRJNA395240	USA	2017
SRR6848587	PRJNA395240	USA	2017
SRR6848590	PRJNA395240	USA	2017
SRR6848625	PRJNA395240	USA	2017
SRR6848634	PRJNA395240	USA	2017
SRR6848659	PRJNA395240	USA	2017
SRR6848664	PRJNA395240	USA	2017
SRR6848722	PRJNA395240	USA	2017
SRR6848739	PRJNA395240	USA	2016
SRR6848749	PRJNA395240	USA	2017
SRR6848765	PRJNA395240	USA	2017
SRR6848823	PRJNA395240	USA	2017
SRR7706736	PRJNA395240	USA	2017
SRR7706738	PRJNA395240	USA	2017
SRR7706764	PRJNA395240	USA	2017
SRR7706784	PRJNA395240	USA	2017
SRR7706819	PRJNA395240	USA	2017
SRR7706827	PRJNA395240	USA	2017
SRR7706865	PRJNA395240	USA	2017
SRR7706866	PRJNA395240	USA	2017
SRR7706897	PRJNA395240	USA	2017
SRR7706980	PRJNA395240	USA	2017
SRR7707009	PRJNA395240	USA	2017
SRR7707094	PRJNA395240	USA	2017
SRR7707112	PRJNA395240	USA	2017
SRR7707177	PRJNA395240	USA	2017
SRR7707189	PRJNA395240	USA	2017
SRR7707210	PRJNA395240	USA	2017
SRR7707222	PRJNA395240	USA	2017
SRR7707282	PRJNA395240	USA	2017
SRR7707391	PRJNA395240	USA	2017
SRR7707426	PRJNA395240	USA	2017
SRR7707440	PRJNA395240	USA	2017
SRR7707443	PRJNA395240	USA	2017
SRR7707459	PRJNA395240	USA	2017
SRR7707460	PRJNA395240	USA	2017
SRR7707521	PRJNA395240	USA	2017
SRR7707524	PRJNA395240	USA	2017
SRR7707584	PRJNA395240	USA	2017
SRR7707594	PRJNA395240	USA	2017
SRR7707597	PRJNA395240	USA	2017
SRR7707608	PRJNA395240	USA	2017
SRR7707674	PRJNA395240	USA	2017
SRR8194136	PRJNA494557	USA	2016
SRR8194140	PRJNA494557	USA	2015
SRR8194142	PRJNA494557	USA	2015
SRR8194143	PRJNA494557	USA	2014
SRR8194146	PRJNA494557	USA	2015
SRR8194148	PRJNA494557	USA	2014
SRR8194151	PRJNA494557	USA	2014
SRR8194152	PRJNA494557	USA	2014
SRR8194161	PRJNA494557	USA	2015
SRR8194163	PRJNA494557	USA	2017
SRR8194164	PRJNA494557	USA	2017
SRR8194165	PRJNA494557	USA	2016
SRR8194166	PRJNA494557	USA	2017
SRR8194167	PRJNA494557	USA	2016
SRR8194168	PRJNA494557	USA	2016
SRR8194173	PRJNA494557	USA	2017
SRR8194184	PRJNA494557	USA	2014
SRR8194185	PRJNA494557	USA	2014
SRR11400928	PRJNA614628	Iceland	2007
SRR11400932	PRJNA614628	Iceland	2006
SRR11400935	PRJNA614628	Iceland	2006
SRR11401099	PRJNA614628	Iceland	1999
SRR11401424	PRJNA614628	Iceland	1998
SRR11401511	PRJNA614628	Iceland	1998
SRR11401512	PRJNA614628	Iceland	2014
SRR11401513	PRJNA614628	Iceland	2014
SRR11401524	PRJNA614628	Iceland	2012
SRR11401527	PRJNA614628	Iceland	2012
SRR11401528	PRJNA614628	Iceland	2012
SRR11403622	PRJNA614628	Iceland	2016
SRR11403631	PRJNA614628	Iceland	2013
SRR11403633	PRJNA614628	Iceland	2012
SRR11403722	PRJNA614628	Iceland	2005
ERR4165558	PRJNA514245	Spain	2013
ERR4165564	PRJNA514245	Spain	2014
ERR4165566	PRJNA514245	Spain	2016
ERR4165567	PRJNA514245	Spain	2016
ERR4165570	PRJNA514245	Spain	2017
ERR4165572	PRJNA514245	Spain	2017
ERR4165584	PRJNA514245	Spain	2018
ERR4165587	PRJNA514245	Spain	2018
NCTC13742	PRJEB6403	UK	2015
SRR14668810	PRJNA730523	UK	2019
SRR23751164	PRJNA857543	Australia	2018
SRR23751589	PRJNA857543	Australia	2018
SRR23751636	PRJNA857543	Australia	2022
SRR23751700	PRJNA857543	Australia	2019
SRR25000863	PRJNA985396	New Zealand	2019
SRR28758885	PRJNA1100230	New Zealand	2023
SRR28758909	PRJNA1100230	New Zealand	2023
SRR28758915	PRJNA1100230	New Zealand	2023
SRR28758958	PRJNA1100230	New Zealand	2023
SRR28759003	PRJNA1100230	New Zealand	2023
SRR28759117	PRJNA1100230	New Zealand	2022
SRR28759129	PRJNA1100230	New Zealand	2023
SRR28759132	PRJNA1100230	New Zealand	2023
SRR28759243	PRJNA1100230	New Zealand	2022
SRR28759317	PRJNA1100230	New Zealand	2023
SRR28759372	PRJNA1100230	New Zealand	2023
SRR28759422	PRJNA1100230	New Zealand	2023
SRR27551750	PRJNA1062601	UK	2023
SRR27551779	PRJNA1062601	UK	2022
SRR27551794	PRJNA1062601	UK	2022
SRR27551859	PRJNA1062601	UK	2022
SRR27551875	PRJNA1062601	UK	2022
SRR27551878	PRJNA1062601	UK	2022
SRR27551894	PRJNA1062601	UK	2022
SRR27552010	PRJNA1062601	UK	2022
SRR27552049	PRJNA1062601	UK	2023
SRR27552053	PRJNA1062601	UK	2022
SRR27464542	PRJNA1062601	UK	2016
SRR27464554	PRJNA1062601	UK	2016
SRR27464626	PRJNA1062601	UK	2016
SRR27464635	PRJNA1062601	UK	2016
GA19702	PRJNA78641	USA	unknown
SPY5003	PRJNA524111	Sweden	2016
NCTC12057	PRJEB6403	UK	1972
G773	PRJEB9637	France	unknown
SPY3012	PRJNA524111	Sweden	2016
Supplemental File S3 List of BioProjects used in phylogenetic analysis.

## Sheet: Supplemental File S4
Sample_name	NUM_FOUND	fbaA	fbp54	hasA	hasB	hasC	hylP	ideS/mac	lmb	mf/spd	mf2	mf3	scpA	sda	ska	slo	smeZ	speB	speA	speC	speK	spel	speM
NILSPYO771001	18	98.07	100.00	99.92	100.00	100.00	100.00	100.00	100.00	100.00	100.00	.	98.56	87.69	99.92	100.00	99.86	100.00	.	100.00	97.56	.	.
NILSPYO771002	17	.	100.00	99.92	100.00	100.00	100.00	100.00	100.00	100.00	100.00	.	100.00	87.69	99.92	100.00	99.86	100.00	.	100.00	97.56	.	.
NILSPYO771004	14	.	100.00	99.92	100.00	100.00	.	100.00	100.00	100.00	.	.	100.00	87.69	99.92	100.00	99.86	100.00	.	.	97.56	.	.
NILSPYO771005	15	.	100.00	99.92	100.00	100.00	.	100.00	100.00	100.00	.	100.00;100.00	100.00	87.69	99.92	100.00	99.86	100.00	.	.	97.56	.	.
NILSPYO771006	17	.	100.00	99.92	100.00	100.00	100.00	100.00	100.00	100.00	100.00	.	100.00	87.69	99.92	100.00	99.86	100.00	.	100.00	97.56	.	.
NILSPYO771007	17	.	100.00	99.92	100.00	100.00	100.00	100.00	100.00	100.00	100.00	.	100.00	87.69	99.92	100.00	99.86	100.00	.	100.00	97.56	.	.
NILSPYO771008	17	.	100.00	99.92	100.00	100.00	100.00	100.00	100.00	100.00	100.00	.	100.00	87.69	99.92	100.00	99.86	100.00	.	100.00	97.56	.	.
NILSPYO771009	14	.	100.00	.	.	.	100.00	100.00	100.00	100.00	100.00	.	100.00	87.69	99.92	100.00	99.86	100.00	.	100.00	97.56	.	.
NILSPYO771010	14	.	100.00	99.92	100.00	100.00	.	100.00	100.00	100.00	.	.	100.00	87.69	99.92	100.00	99.86	100.00	.	.	97.56;100.00	.	.
NILSPYO771011	14	.	100.00	99.92	100.00	100.00	.	100.00	100.00	100.00	.	.	100.00	87.69	99.92	100.00	99.86	100.00	.	.	97.56	.	.
NILSPYO771012	14	.	100.00	99.92	100.00	100.00	.	100.00	100.00	100.00	.	.	100.00	87.69	99.92	100.00	99.86	100.00	.	.	97.56	.	.
NILSPYO771013	18	98.07	100.00	99.92	100.00	100.00	100.00	100.00	100.00	100.00	100.00	.	100.00	87.69	99.92	100.00	99.86	100.00	.	100.00	97.56	.	.
NILSPYO771014	14	.	100.00	99.92	100.00	100.00	.	100.00	100.00	100.00	.	.	100.00	87.69	99.92	100.00	99.86	100.00	.	.	97.56	.	.
NILSPYO771015	18	98.07	100.00	99.92	100.00	100.00	100.00	100.00	100.00	100.00	100.00	.	100.00	87.69	99.92	100.00	99.86	100.00	.	100.00	97.56;100.00	.	.
NILSPYO771016	14	.	100.00	99.92	100.00	100.00	.	100.00	100.00	100.00	.	100.00	100.00	.	99.92	100.00	99.86	100.00	.	.	97.56	.	.
NILSPYO771017	18	98.07	100.00	99.92	100.00	100.00	100.00	100.00	100.00	100.00	100.00	.	100.00	87.69	99.92	100.00	99.86	100.00	.	100.00	97.56	.	.
NILSPYO771018	14	.	100.00	99.92	100.00	100.00	.	100.00	100.00	100.00	.	.	100.00	87.69	99.92	100.00	99.86	100.00	.	.	97.56	.	.
NILSPYO771019	17	.	100.00	99.92	100.00	100.00	100.00	100.00	100.00	100.00	100.00	.	100.00	87.69	99.92	100.00	99.86	100.00	.	100.00	97.56	.	.
NILSPYO771020	18	98.07	100.00	99.92	100.00	100.00	100.00	100.00	100.00	100.00	100.00	.	100.00	87.69	99.92	100.00	99.86	100.00	.	100.00	97.56	.	.
NILSPYO771021	14	.	100.00	99.92	100.00	100.00	.	100.00	100.00	100.00	.	.	100.00	87.69	99.92	100.00	99.86	100.00	.	.	97.56	.	.
NILSPYO771022	17	.	100.00	99.92	100.00	100.00	100.00	100.00	100.00	100.00	100.00	.	100.00	87.69	99.92	100.00	99.86	100.00	.	100.00	97.56	.	.
NILSPYO771023	14	.	100.00	99.92	100.00	100.00	.	100.00	100.00	100.00	.	.	100.00	87.69	99.92	100.00	99.86	100.00	.	.	97.56	.	.
NILSPYO771026	14	.	100.00	99.92	100.00	100.00	.	100.00	100.00	100.00	.	.	100.00	87.69	99.92	100.00	99.86	100.00	.	.	97.56	.	.
NILSPYO771027	17	.	100.00	99.92	100.00	100.00	100.00	100.00	100.00	100.00	100.00	.	100.00	87.69	99.92	100.00	99.86	100.00	.	100.00	97.56	.	.
NILSPYO771028	17	.	100.00	99.92	100.00	100.00	100.00	100.00	100.00	100.00	100.00	.	100.00	87.69	99.92	100.00	99.86	100.00	.	100.00	97.56	.	.
NILSPYO771029	17	.	100.00	99.92	100.00	100.00	100.00	100.00	100.00	100.00	100.00	.	100.00	87.69	99.92	100.00	99.86	100.00	.	100.00	97.56	.	.
NILSPYO771030	17	.	100.00	99.92	100.00	100.00	100.00	100.00	100.00	100.00	100.00	.	100.00	87.69	99.92	100.00	99.86	100.00	.	100.00	97.56	.	.
NILSPYO771031	17	.	100.00	99.92	100.00	100.00	100.00	100.00	100.00	100.00	100.00	.	100.00	87.69	99.92	100.00	99.86	100.00	.	100.00	97.56	.	.
NILSPYO771032	19	.	100.00	99.92	100.00	100.00	100.00	100.00	100.00	100.00	100.00	100.00	100.00	.	99.92	100.00	99.86	100.00	.	100.00	97.56	100.00	100.00
NILSPYO771033	17	.	100.00	99.92	100.00	100.00	100.00	100.00	100.00	100.00	100.00	.	100.00	87.69	99.92	100.00	99.86	100.00	.	100.00	97.56;100.00	.	.
NILSPYO771034	17	.	100.00	99.92	100.00	100.00	100.00	100.00	100.00	100.00	100.00	.	100.00	87.69	99.92	100.00	99.86	100.00	.	100.00	97.56	.	.
NILSPYO771035	19	.	100.00	99.92	100.00	100.00	100.00	100.00	100.00	100.00	100.00	100.00	100.00	.	99.92	100.00	99.86	100.00	.	100.00	97.56	100.00	100.00
NILSPYO771036	19	.	100.00	99.92	100.00	100.00	100.00	100.00	100.00	100.00	100.00	100.00	100.00	.	99.92	100.00	99.86	100.00	.	100.00	97.56	100.00	100.00
NILSPYO771037	17	.	100.00	99.92	100.00	100.00	100.00	100.00	100.00	100.00	100.00	.	100.00	87.69	99.92	100.00	99.86	100.00	.	100.00	97.56	.	.
NILSPYO771038	18	98.07	100.00	99.92	100.00	100.00	100.00	100.00	100.00	100.00	100.00	.	100.00	87.69	99.92	100.00	99.86	100.00	.	100.00	97.56	.	.
NILSPYO771039	18	98.07	100.00	99.92	100.00	100.00	100.00	100.00	100.00	100.00	100.00	.	100.00	87.69	99.92	100.00	99.86	100.00	.	100.00	97.56	.	.
NILSPYO771040	17	.	100.00	99.92	100.00	100.00	100.00	100.00	100.00	100.00	100.00	.	100.00	87.69	99.92	100.00	99.86	100.00	.	100.00	97.56	.	.
NILSPYO771041	17	.	100.00	99.92	100.00	100.00	100.00	100.00	100.00	100.00	100.00	.	100.00	87.69	99.92	100.00	99.86	100.00	.	100.00	97.56	.	.
NILSPYO771042	17	.	100.00	99.92	100.00	100.00	100.00	100.00	100.00	100.00	100.00	100.00	100.00	.	99.92	100.00	99.86	100.00	.	100.00	97.56	.	.
NILSPYO771043	16	.	100.00	99.92	100.00	100.00	.	100.00	100.00	100.00	100.00	.	100.00	87.69	99.92	100.00	99.86	100.00	.	100.00	97.56	.	.
NILSPYO771045	17	.	100.00	99.92	100.00	100.00	100.00	100.00	100.00	100.00	100.00	.	100.00	87.69	99.92	100.00	99.86	100.00	.	100.00	97.56	.	.
NILSPYO771046	17	.	100.00	99.92	100.00	100.00	100.00	100.00	100.00	100.00	100.00	.	100.00	87.69	99.92	100.00	99.86	100.00	.	100.00	97.56	.	.
NILSPYO771047	17	.	100.00	99.92	100.00	100.00	100.00	100.00	100.00	100.00	100.00	.	100.00	87.69	99.92	100.00	99.86	100.00	.	100.00	97.56	.	.
NILSPYO771048	17	.	100.00	99.92	100.00	100.00	100.00	100.00	100.00	100.00	100.00	.	100.00	87.69	99.92	100.00	99.86	100.00	.	100.00	97.56	.	.
NILSPYO771049	19	.	100.00	99.92	100.00	100.00	100.00	100.00	100.00	100.00	100.00	100.00	100.00	.	99.92	100.00	99.86	100.00	.	100.00	97.56	100.00	100.00
NILSPYO771051	19	.	100.00	99.92	100.00	100.00	100.00	100.00	100.00	100.00	100.00	100.00	100.00	.	99.92	100.00	99.86	100.00	.	100.00	97.56	100.00	100.00
NILSPYO771052	17	.	100.00	99.92	100.00	100.00	.	100.00	100.00	100.00	100.00	.	100.00	87.69	99.92	100.00	99.86	100.00	100.00	100.00	97.56	.	.
NILSPYO771053	17	.	100.00	99.92	100.00	100.00	100.00	100.00	100.00	100.00	100.00	.	100.00	87.69	99.92	100.00	99.86	100.00	.	100.00	97.56	.	.
NILSPYO771054	18	98.07	100.00	99.92	100.00	100.00	100.00	100.00	100.00	100.00	100.00	.	100.00	87.69	99.92	100.00	99.86	100.00	.	100.00	97.56	.	.
NILSPYO771056	16	.	100.00	99.92	100.00	100.00	.	100.00	100.00	100.00	.	.	100.00	87.69	99.92	100.00	99.86	100.00	.	.	97.56;100.00	100.00	100.00
NILSPYO771057	18	98.07	100.00	99.92	100.00	100.00	100.00	100.00	100.00	100.00	100.00	.	100.00	87.69	99.92	100.00	99.86	100.00	.	100.00	97.56	.	.
NILSPYO771058	18	98.07	100.00	99.92	100.00	100.00	100.00	100.00	100.00	100.00	100.00	.	100.00	87.69	99.92	100.00	99.86	100.00	.	100.00	97.56	.	.
NILSPYO771059	18	98.07	100.00	99.92	100.00	100.00	100.00	100.00	100.00	100.00	100.00	.	100.00	87.69	99.92	100.00	99.86	100.00	.	100.00	97.56	.	.
NILSPYO771060	16	.	100.00	99.92	100.00	100.00	.	100.00	100.00	100.00	100.00	.	100.00	87.69	99.92	100.00	99.86	100.00	.	100.00	97.56	.	.
NILSPYO771061	18	98.07	100.00	99.92	100.00	100.00	100.00	100.00	100.00	100.00	100.00	.	100.00	87.69	99.92	100.00	99.86	100.00	.	100.00	97.56	.	.
NILSPYO771062	18	98.07	100.00	99.92	100.00	100.00	100.00	100.00	100.00	100.00	100.00	.	100.00	87.69	99.92	100.00	99.86	100.00	.	100.00	97.56	.	.
NILSPYO771063	18	98.07	100.00	99.92	100.00	100.00	100.00	100.00	100.00	100.00	100.00	.	100.00	87.69	99.92	100.00	99.86	100.00	.	100.00	97.56	.	.
NILSPYO771064	18	98.07	100.00	99.92	100.00	100.00	100.00	100.00	100.00	100.00	100.00	.	100.00	87.69	99.92	100.00	99.86	100.00	.	100.00	97.56	.	.
NILSPYO771065	18	98.07	100.00	99.92	100.00	100.00	100.00	100.00	100.00	100.00	100.00	.	100.00	87.69	99.92	100.00	99.86	100.00	.	100.00	97.56	.	.
NILSPYO771066	18	98.07	100.00	99.92	100.00	100.00	100.00	100.00	100.00	100.00	100.00	.	100.00	87.69	99.92	100.00	99.86	100.00	.	100.00	97.56	.	.
NILSPYO771067	18	98.07	100.00	99.92	100.00	100.00	100.00	100.00	100.00	100.00	100.00	.	100.00	87.69	99.92	100.00	99.86	100.00	.	100.00	97.56	.	.
NILSPYO771068	14	.	100.00	99.92	100.00	100.00	.	100.00	100.00	100.00	.	.	100.00	87.69	99.92	100.00	99.86	100.00	.	.	97.56	.	.
NILSPYO771069	18	98.07	100.00	99.92	100.00	100.00	100.00	100.00	100.00	100.00	100.00	.	100.00	87.69	99.92	100.00	99.86	100.00	.	100.00	97.56	.	.
NILSPYO771070	18	98.07	100.00	99.92	100.00	100.00	100.00	100.00	100.00	100.00	100.00	.	100.00	87.69	99.92	100.00	99.86	100.00	.	100.00	97.56	.	.
NILSPYO771071	17	.	100.00	99.92	100.00	100.00	100.00	100.00	100.00	100.00	100.00	.	100.00	87.69	99.92	100.00	99.86	100.00	.	100.00	97.56	.	.
NILSPYO771072	18	98.07	100.00	99.92	100.00	100.00	100.00	100.00	100.00	100.00	100.00	.	100.00	87.69	99.92	100.00	99.86	100.00	.	100.00	97.56	.	.
NILSPYO771073	17	.	100.00	99.92	100.00	100.00	100.00	100.00	100.00	100.00	100.00	100.00	100.00	.	99.92	100.00	99.86	100.00	.	100.00	97.56	.	.
NILSPYO771074	17	.	100.00	99.92	100.00	100.00	100.00	100.00	100.00	100.00	100.00	.	100.00	87.69	99.92	100.00	99.86	100.00	.	100.00	97.56	.	.
NILSPYO771075	16	98.07	100.00	99.92	100.00	100.00	.	100.00	100.00	100.00	.	.	100.00	87.69	99.92	100.00	99.86	100.00	100.00	.	97.56	.	.
NILSPYO771076	18	98.07	100.00	99.92	100.00	100.00	100.00	100.00	100.00	100.00	100.00	.	100.00	87.69	99.92	100.00	99.86	100.00	.	100.00	97.56	.	.
NILSPYO771077	18	98.07	100.00	99.92	100.00	100.00	100.00	100.00	100.00	100.00	100.00	.	100.00	87.69	99.92	100.00	99.86	100.00	.	100.00	97.56	.	.
NILSPYO771078	18	98.07	100.00	99.92	100.00	100.00	100.00	100.00	100.00	100.00	100.00	.	100.00	87.69	99.92	100.00	99.86	100.00	.	100.00	97.56	.	.
NILSPYO771079	18	98.07	100.00	99.92	100.00	100.00	100.00	100.00	100.00	100.00	100.00	.	100.00	87.69	99.92	100.00	99.86	100.00	.	100.00	97.56	.	.
NILSPYO771081	18	98.07	100.00	99.92	100.00	100.00	100.00	100.00	100.00	100.00	100.00	.	100.00	87.69	99.92	100.00	99.86	100.00	.	100.00	97.56	.	.
NILSPYO771082	18	98.07	100.00	99.92	100.00	100.00	100.00	100.00	100.00	100.00	100.00	.	100.00	87.69	99.92	100.00	99.86	100.00	.	100.00	97.56	.	.
NILSPYO771083	15	98.07	100.00	99.92	100.00	100.00	.	100.00	100.00	100.00	.	.	100.00	87.69	99.92	100.00	99.86	100.00	.	.	97.56	.	.
NILSPYO771085	18	98.07	100.00	99.92	100.00	100.00	100.00	100.00	100.00	100.00	100.00	.	100.00	87.69	99.92	100.00	99.86	100.00	.	100.00	97.56	.	.
NILSPYO771086	17	.	100.00	99.92	100.00	100.00	100.00	100.00	100.00	100.00	100.00	100.00	100.00	.	99.92	100.00	99.86	100.00	.	100.00	97.56	.	.
NILSPYO771087	17	.	100.00	99.92	100.00	100.00	100.00	100.00	100.00	100.00	100.00	100.00	100.00	.	99.92	100.00	99.86	100.00	.	100.00	97.56	.	.
NILSPYO771088	18	98.07	100.00	99.92	100.00	100.00	100.00	100.00	100.00	100.00	100.00	.	100.00	87.69	99.92	100.00	99.86	100.00	.	100.00	97.56	.	.
NILSPYO771090	15	98.07	100.00	99.92	100.00	100.00	.	100.00	100.00	100.00	.	.	100.00	87.69	99.92	100.00	99.86	100.00	.	.	97.56	.	.
NILSPYO771092	18	98.07	100.00	99.92	100.00	100.00	100.00	100.00	100.00	100.00	100.00	.	100.00	87.69	99.92	100.00	99.86	100.00	.	100.00	97.56	.	.
NILSPYO771093	18	98.07	100.00	99.92	100.00	100.00	100.00	100.00	100.00	100.00	100.00	.	100.00	87.69	99.92	100.00	99.86	100.00	.	100.00	97.56	.	.
NILSPYO771094	18	98.07	100.00	99.92	100.00	100.00	100.00	100.00	100.00	100.00	100.00	.	100.00	87.69	99.92	100.00	99.86	100.00	.	100.00	97.56	.	.
NILSPYO771096	18	98.07	100.00	99.92	100.00	100.00	100.00	100.00	100.00	100.00	100.00	.	98.56	87.69	99.92	100.00	99.86	100.00	.	100.00	97.56	.	.
NILSPYO771097	18	98.07	100.00	99.92	100.00	100.00	100.00	100.00	100.00	100.00	100.00	.	100.00	87.69	99.92	100.00	99.86	100.00	.	100.00	97.56	.	.
NILSPYO771098	18	98.07	100.00	99.92	100.00	100.00	100.00	100.00	100.00	100.00	100.00	.	100.00	87.69	99.92	100.00	99.86	100.00	.	100.00	97.56	.	.
NILSPYO770002	14	.	100.00	99.92	100.00	100.00	.	100.00	100.00	100.00	.	.	100.00	87.69	99.92	100.00	99.86	100.00	.	.	97.56	.	.
NILSPYO770003	16	.	100.00	99.92	100.00	100.00	.	100.00	100.00	100.00	100.00	.	100.00	87.69	99.92	100.00	99.86	100.00	.	100.00	97.56	.	.
NILSPYO770004	16	.	100.00	99.92	100.00	100.00	.	100.00	100.00	100.00	100.00	.	100.00	87.69	99.92	100.00	99.86	100.00	.	100.00	97.56	.	.
NILSPYO770005	17	.	100.00	99.92	100.00	100.00	100.00	100.00	100.00	100.00	100.00	.	100.00	87.69	99.92	100.00	99.86	100.00	.	100.00	97.56	.	.
NILSPYO770006	14	.	100.00	99.92	100.00	100.00	.	100.00	100.00	100.00	.	.	100.00	87.69	99.92	100.00	99.86	100.00	.	.	97.56	.	.
NILSPYO770007	17	.	100.00	99.92	100.00	100.00	100.00	100.00	100.00	100.00	100.00	.	100.00	87.69	99.92	100.00	99.86	100.00	.	100.00	97.56	.	.
NILSPYO770008	14	.	100.00	99.92	100.00	100.00	.	100.00	100.00	100.00	.	.	100.00	87.69	99.92	100.00	99.86	100.00	.	.	97.56	.	.
NILSPYO770009	16	.	100.00	99.92	100.00	100.00	.	100.00	100.00	100.00	100.00	.	100.00	87.69	99.92	100.00	99.86	100.00	.	100.00	97.56	.	.
NILSPYO770010	17	.	100.00	99.92	100.00	100.00	100.00	100.00	100.00	100.00	100.00	.	100.00	87.69	99.92	100.00	99.86	100.00	.	100.00	97.56	.	.
NILSPYO770011	17	.	100.00	99.92	100.00	100.00	100.00	100.00	100.00	100.00	100.00	.	100.00	87.69	99.92	100.00	99.86	100.00	.	100.00	97.56	.	.
NILSPYO770012	17	.	100.00	99.92	100.00	100.00	100.00	100.00	100.00	100.00	100.00	.	100.00	87.69	99.92	100.00	99.86	100.00	.	100.00	97.56	.	.
NILSPYO770013	16	.	100.00	99.92	100.00	100.00	.	100.00	100.00	100.00	100.00	.	100.00	87.69	99.92	100.00	99.86	100.00	.	100.00	97.56	.	.
NILSPYO770014	17	.	100.00	99.92	100.00	100.00	100.00	100.00	100.00	100.00	100.00	.	100.00	87.69	99.92	100.00	99.86	100.00	.	100.00	97.56	.	.
NILSPYO770015	17	.	100.00	99.92	100.00	100.00	100.00	100.00	100.00	100.00	100.00	.	100.00	87.69	99.92	100.00	99.86	100.00	.	100.00	97.56	.	.
NILSPYO770016	17	.	100.00	99.92	100.00	100.00	100.00	100.00	100.00	100.00	100.00	.	100.00	87.69	99.92	100.00	99.86	100.00	.	100.00	97.56	.	.
NILSPYO770017	16	.	100.00	99.92	100.00	100.00	.	100.00	100.00	100.00	100.00	.	100.00	87.69	99.92	100.00	99.86	100.00	.	100.00	97.56	.	.
NILSPYO770018	17	.	100.00	99.92	100.00	100.00	100.00	100.00	100.00	100.00	100.00	.	100.00	87.69	99.92	100.00	99.86	100.00	.	100.00	97.56	.	.
NILSPYO770019	17	.	100.00	99.92	100.00	100.00	100.00	100.00	100.00	100.00	100.00	.	100.00	87.69	99.92	100.00	99.86	100.00	.	100.00	97.56	.	.
NILSPYO770020	14	.	100.00	99.92	100.00	100.00	.	100.00	100.00	100.00	.	.	100.00	87.69	99.92	100.00	99.86	100.00	.	.	97.56	.	.
NILSPYO770021	17	.	100.00	99.92	100.00	100.00	100.00	100.00	100.00	100.00	100.00	.	100.00	87.69	99.92	100.00	99.86	100.00	.	100.00	97.56	.	.
NILSPYO770022	17	.	100.00	99.92	100.00	100.00	100.00	100.00	100.00	100.00	100.00	.	100.00	87.69	99.92	100.00	99.86	100.00	.	100.00	97.56	.	.
NILSPYO770023	17	.	100.00	99.92	100.00	100.00	100.00	100.00	100.00	100.00	100.00	.	100.00	87.69	99.92	100.00	99.86	100.00	.	100.00	97.56	.	.
NILSPYO770024	14	.	100.00	99.92	100.00	100.00	.	100.00	100.00	100.00	.	.	100.00	87.69	99.92	100.00	99.86	100.00	.	.	97.56	.	.
NILSPYO770025	17	.	100.00	99.92	100.00	100.00	100.00	100.00	100.00	100.00	100.00	.	100.00	87.69	99.92	100.00	99.86	100.00	.	100.00	97.56	.	.
NILSPYO770026	17	.	100.00	99.92	100.00	100.00	100.00	100.00	100.00	100.00	100.00	.	100.00	87.69	99.92	100.00	99.86	100.00	.	100.00	97.56	.	.
NILSPYO770027	17	.	100.00	99.92	100.00	100.00	100.00	100.00	100.00	100.00	100.00	.	100.00	87.69	99.92	100.00	99.86	100.00	.	100.00	97.56	.	.
NILSPYO770028	17	.	100.00	99.92	100.00	100.00	100.00	100.00	100.00	100.00	100.00	.	100.00	87.69	99.92	100.00	99.86	100.00	.	100.00	97.56	.	.
NILSPYO770029	17	.	100.00	99.92	100.00	100.00	100.00	100.00	100.00	100.00	100.00	.	100.00	87.69	99.92	100.00	99.86	100.00	.	100.00	97.56	.	.
NILSPYO770030	17	.	100.00	99.92	100.00	100.00	100.00	100.00	100.00	100.00	100.00	.	100.00	87.69	99.92	100.00	99.86	100.00	.	100.00	97.56	.	.
NILSPYO770031	17	.	100.00	99.92	100.00	100.00	100.00	100.00	100.00	100.00	100.00	.	100.00	87.69	99.92	100.00	99.86	100.00	.	100.00	97.56	.	.
NILSPYO770032	17	.	100.00	99.92	100.00	100.00	100.00	100.00	100.00	100.00	100.00	.	100.00	87.69	99.92	100.00	99.86	100.00	.	100.00	97.56	.	.
NILSPYO770033	17	.	100.00	99.92	100.00	100.00	100.00	100.00	100.00	100.00	100.00	.	100.00	87.69	99.92	100.00	99.86	100.00	.	100.00	97.56	.	.
NILSPYO770034	17	.	100.00	99.92	100.00	100.00	100.00	100.00	100.00	100.00	100.00	.	100.00	87.69	99.92	100.00	99.86	100.00	.	100.00	97.56	.	.
NILSPYO770035	17	.	100.00	99.92	100.00	100.00	100.00	100.00	100.00	100.00	100.00	.	100.00	87.69	99.92	100.00	99.86	100.00	.	100.00	97.56	.	.
NILSPYO770036	17	.	100.00	99.92	100.00	100.00	100.00	100.00	100.00	100.00	100.00	.	100.00	87.69	99.92	100.00	99.86	100.00	.	100.00	97.56	.	.
NILSPYO770037	17	.	100.00	99.92	100.00	100.00	100.00	100.00	100.00	100.00	100.00	.	100.00	87.69	99.92	100.00	99.86	100.00	.	100.00	97.56	.	.
NILSPYO770038	14	.	100.00	99.92	100.00	100.00	.	100.00	100.00	100.00	.	.	100.00	87.69	99.92	100.00	99.86	100.00	.	.	97.56	.	.
NILSPYO770039	17	.	100.00	99.92	100.00	100.00	100.00	100.00	100.00	100.00	100.00	.	100.00	87.69	99.92	100.00	99.86	100.00	.	100.00	97.56	.	.
NILSPYO770040	14	.	100.00	99.92	100.00	100.00	.	100.00	100.00	100.00	.	.	100.00	87.69	99.92	100.00	99.86	100.00	.	.	97.56	.	.
NILSPYO770041	17	.	100.00	99.92	100.00	100.00	100.00	100.00	100.00	100.00	100.00	.	100.00	87.69	99.92	100.00	99.86	100.00	.	100.00	97.56	.	.
NILSPYO770042	17	.	100.00	99.92	100.00	100.00	100.00	100.00	100.00	100.00	100.00	.	100.00	87.69	99.92	100.00	99.86	100.00	.	100.00	97.56	.	.
NILSPYO770043	18	.	100.00	99.92	100.00	100.00	100.00	100.00	100.00	100.00	100.00	100.00	100.00	87.69	99.92	100.00	99.86	100.00	.	100.00	97.56	.	.
NILSPYO770045	16	.	100.00	99.92	100.00	100.00	.	100.00	100.00	100.00	100.00	.	100.00	87.69	99.92	100.00	99.86	100.00	.	100.00	97.56	.	.
NILSPYO770046	17	.	100.00	99.92	100.00	100.00	100.00	100.00	100.00	100.00	100.00	.	100.00	87.69	99.92	100.00	99.86	100.00	.	100.00	97.56	.	.
NILSPYO770047	14	.	100.00	99.92	100.00	100.00	.	100.00	100.00	100.00	.	.	100.00	87.69	99.92	100.00	99.86	100.00	.	.	97.56	.	.
NILSPYO770048	17	.	100.00	99.92	100.00	100.00	100.00	100.00	100.00	100.00	100.00	.	100.00	87.69	99.92	100.00	99.86	100.00	.	100.00	97.56	.	.
NILSPYO770049	18	.	100.00	99.92	100.00	100.00	100.00	100.00	100.00	100.00	100.00	100.00;100.00	100.00	87.69	99.92	100.00	99.86	100.00	.	100.00	97.56	.	.
NILSPYO770083	17	.	100.00	99.92	100.00	100.00	100.00	100.00	100.00	100.00	100.00	.	100.00	87.69	99.92	100.00	99.86	100.00	.	100.00	97.56	.	.
NILSPYO770111	14	.	100.00	99.92	100.00	100.00	.	100.00	100.00	100.00	.	.	100.00	87.69	99.92	100.00	99.86	100.00	.	.	97.56	.	.
Supplemental File S4 Virulence factor genes identified in the Polish S. pyogenes M77 genomes.

## Sheet: Supplemental File S5
	short read draft assemblies								complete chromosomes
Isolate	IS110	IS21	IS256	IS3	IS30	ISAS1	ISL3	Sum of all detected IS elements	IS110	IS21	IS256	IS3	IS30	ISAS1	ISL3	Sum of all detected IS elements
NILSPYO770002	2	4	1	7	1	1	1	17	2	4	1	7	1	2	1	18
NILSPYO770003	2	5	1	7	1	1	1	18								ND
NILSPYO770004	2	5	1	7	1	1	1	18								ND
NILSPYO770005	2	5	1	7	1	1	1	18								ND
NILSPYO770006	2	4	1	7	1	1	1	17								ND
NILSPYO770007	2	5	1	7	1	1	1	18								ND
NILSPYO770008	2	3	1	7	1	1	1	16								ND
NILSPYO770009	2	5	1	6	1	1	1	17								ND
NILSPYO770010	2	5	1	7	1	1	1	18								ND
NILSPYO770011	2	5	1	6	1	1	1	17								ND
NILSPYO770012	2	5	1	6	1	1	1	17								ND
NILSPYO770013	2	5	1	6	1	1	1	17								ND
NILSPYO770014	2	5	1	7	1	1	1	18								ND
NILSPYO770015	2	5	1	6	1	1	1	17								ND
NILSPYO770016	2	5	1	7	1	1	1	18								ND
NILSPYO770017	2	5	1	6	1	1	1	17								ND
NILSPYO770018	2	5	1	5	1	1	1	16								ND
NILSPYO770019	2	5	1	7	1	1	1	18								ND
NILSPYO770020	3	3	1	6	1	1	1	16	3	3	1	7	1	2	1	18
NILSPYO770021	2	5	1	7	1	1	1	18								ND
NILSPYO770022	2	5	1	7	1	1	1	18								ND
NILSPYO770023	2	5	1	7	1	1	1	18								ND
NILSPYO770024	2	4	1	6	1	1	1	16								ND
NILSPYO770025	2	5	1	7	1	1	1	18								ND
NILSPYO770026	2	5	1	6	1	1	1	17								ND
NILSPYO770027	2	5	1	5	1	1	1	16								ND
NILSPYO770028	2	5	1	6	1	1	1	17								ND
NILSPYO770029	2	5	1	7	1	1	1	18								ND
NILSPYO770030	2	5	1	6	1	1	1	17								ND
NILSPYO770031	2	5	1	6	1	1	1	17								ND
NILSPYO770032	2	5	1	7	1	1	1	18								ND
NILSPYO770033	2	5	1	7	1	1	1	18								ND
NILSPYO770034	2	5	1	7	1	1	1	18								ND
NILSPYO770035	2	5	1	7	1	1	1	18								ND
NILSPYO770036	2	5	1	6	1	2	1	18								ND
NILSPYO770037	2	5	1	7	1	1	1	18								ND
NILSPYO770038	2	4	1	7	1	1	1	17								ND
NILSPYO770039	2	5	1	6	1	1	1	17								ND
NILSPYO770040	2	4	1	7	1	1	1	17								ND
NILSPYO770041	2	5	1	6	1	1	1	17								ND
NILSPYO770042	2	5	1	7	1	1	1	18								ND
NILSPYO770043	2	4	1	7	1	1	1	17								ND
NILSPYO770045	2	5	1	8	1	1	1	19								ND
NILSPYO770046	2	5	1	8	1	1	1	19								ND
NILSPYO770047	2	3	1	7	1	1	1	16								ND
NILSPYO770048	2	5	1	6	1	1	1	17								ND
NILSPYO770049	2	5	1	7	1	1	1	18	2	5	1	7	1	2	1	19
NILSPYO770083	2	5	1	5	1	1	1	16								ND
NILSPYO770111	2	4	1	7	1	1	1	17								ND
NILSPYO771001	2	4	1	6	1	1	1	16	2	4	1	7	1	2	1	18
NILSPYO771002	2	4	1	7	1	1	1	17								ND
NILSPYO771004	2	3	1	7	1	1	1	16	2	3	1	7	1	2	1	17
NILSPYO771005	1	3	1	6	1	1	0	13								ND
NILSPYO771006	2	4	1	7	1	1	1	17								ND
NILSPYO771007	2	4	1	7	1	1	1	17								ND
NILSPYO771008	2	4	1	7	1	1	1	17								ND
NILSPYO771009	2	4	1	7	1	1	1	17								ND
NILSPYO771010	2	3	1	7	1	1	1	16								ND
NILSPYO771011	2	3	1	7	1	1	1	16								ND
NILSPYO771012	2	3	1	7	1	1	1	16								ND
NILSPYO771013	2	4	1	7	1	1	1	17								ND
NILSPYO771014	2	3	1	7	1	1	1	16								ND
NILSPYO771015	2	4	1	7	1	1	1	17								ND
NILSPYO771016	2	3	1	6	1	1	1	15								ND
NILSPYO771017	2	4	1	7	1	1	1	17								ND
NILSPYO771018	2	3	1	7	1	1	1	16								ND
NILSPYO771019	2	4	1	7	1	1	1	17								ND
NILSPYO771020	2	4	1	7	1	1	1	17								ND
NILSPYO771021	2	3	1	7	1	1	1	16								ND
NILSPYO771022	2	4	1	7	1	1	1	17								ND
NILSPYO771023	2	3	1	7	1	1	1	16								ND
NILSPYO771026	2	3	1	7	1	1	1	16								ND
NILSPYO771027	2	4	1	7	1	1	1	17								ND
NILSPYO771028	2	4	1	7	1	1	1	17								ND
NILSPYO771029	2	4	1	7	1	1	1	17								ND
NILSPYO771030	2	4	1	7	1	1	1	17								ND
NILSPYO771031	2	4	1	7	1	1	1	17								ND
NILSPYO771032	2	4	1	7	1	1	1	17								ND
NILSPYO771033	2	4	1	7	1	1	1	17								ND
NILSPYO771034	2	4	1	7	1	1	1	17								ND
NILSPYO771035	2	4	1	7	1	1	1	17								ND
NILSPYO771036	2	4	1	7	1	1	1	17								ND
NILSPYO771037	2	4	1	7	1	1	1	17								ND
NILSPYO771038	2	5	1	7	1	1	1	18	2	5	1	7	1	2	1	19
NILSPYO771039	2	5	1	7	1	1	1	18	2	5	1	7	1	2	1	19
NILSPYO771040	2	4	1	7	1	1	1	17								ND
NILSPYO771041	2	4	1	7	1	1	1	17								ND
NILSPYO771042	2	4	1	7	1	1	1	17								ND
NILSPYO771043	2	3	1	7	1	1	1	16								ND
NILSPYO771045	2	4	1	7	1	1	1	17								ND
NILSPYO771046	2	4	1	7	1	1	1	17								ND
NILSPYO771047	2	4	1	7	1	1	1	17								ND
NILSPYO771048	2	4	1	7	1	1	1	17								ND
NILSPYO771049	2	4	1	6	1	1	1	16								ND
NILSPYO771051	2	4	1	7	1	1	1	17								ND
NILSPYO771052	2	4	1	7	1	1	1	17								ND
NILSPYO771053	2	4	1	7	1	1	1	17								ND
NILSPYO771054	2	5	1	7	1	1	1	18								ND
NILSPYO771056	2	3	1	7	1	1	1	16								ND
NILSPYO771057	2	5	1	7	1	1	1	18								ND
NILSPYO771058	2	5	1	7	1	1	1	18								ND
NILSPYO771059	2	5	1	6	1	1	1	17								ND
NILSPYO771060	2	3	1	7	1	1	1	16								ND
NILSPYO771061	2	5	1	6	1	1	1	17								ND
NILSPYO771062	2	5	1	7	1	1	1	18								ND
NILSPYO771063	2	5	1	7	1	1	1	18								ND
NILSPYO771064	2	5	1	7	1	1	1	18								ND
NILSPYO771065	2	5	1	7	1	1	1	18	2	5	1	7	1	2	1	19
NILSPYO771066	2	5	1	7	1	1	1	18								ND
NILSPYO771067	2	5	1	7	1	1	1	18								ND
NILSPYO771068	2	3	1	7	1	1	1	16								ND
NILSPYO771069	2	5	1	7	1	1	1	18								ND
NILSPYO771070	2	5	1	7	1	1	1	18								ND
NILSPYO771071	3	4	1	7	1	1	1	18								ND
NILSPYO771072	2	5	1	7	1	1	1	18								ND
NILSPYO771073	2	4	1	7	1	1	1	17								ND
NILSPYO771074	3	4	1	7	1	1	1	18								ND
NILSPYO771075	2	5	1	7	1	1	1	18								ND
NILSPYO771076	2	4	1	7	1	1	1	17								ND
NILSPYO771077	2	5	1	7	1	1	1	18								ND
NILSPYO771078	2	5	1	7	1	1	1	18								ND
NILSPYO771079	2	5	1	7	1	1	1	18								ND
NILSPYO771081	2	5	1	7	1	1	1	18								ND
NILSPYO771082	2	5	1	7	1	1	1	18								ND
NILSPYO771083	2	4	1	7	1	1	1	17								ND
NILSPYO771085	2	5	1	7	1	1	1	18								ND
NILSPYO771086	2	4	1	6	1	1	1	16								ND
NILSPYO771087	2	4	1	7	1	1	1	17								ND
NILSPYO771088	2	5	1	7	1	1	1	18								ND
NILSPYO771090	2	4	1	7	1	1	1	17								ND
NILSPYO771092	2	5	1	7	1	1	1	18								ND
NILSPYO771093	2	5	1	7	1	1	1	18								ND
NILSPYO771094	2	5	1	7	1	1	1	18								ND
NILSPYO771096	1	5	1	7	1	1	1	17								ND
NILSPYO771097	2	5	1	7	1	1	1	18								ND
NILSPYO771098	2	5	1	7	1	1	1	18								ND
	diference in identified copy number are marked
Supplemental File S5 Insertion sequences identified in the Polish S. pyogenes M77 genomes.

## Sheet: Supplemental File S6
Strain	TnGBS2.3		ICESp2906		ICESp2905		ICESp1109=ICESp2906/Sp1108 hybrid		ICESp1108		10270-RD.2		Tn3872		comments	Strain	Sp2905	Sp2905 with insertion	Sp2906/Sp1108 hybrid	Sp1108	Tn916
NILSPYO771001			1122615	1171440							1327748	1360248			Sp2906 (erm-)	NILSPYO771001	erm minus	.	.
NILSPYO771002			1109988	1158813							1327390	1360364				NILSPYO771002	erm minus	.	.
NILSPYO771004					1057623	1125875									Sp2905	NILSPYO771004	x
NILSPYO771005			1094154	1142967												NILSPYO771005	.	.	.
NILSPYO771006					1096355	1157567										NILSPYO771006	x
NILSPYO771007			111072	1158897												NILSPYO771007	.	.	.
NILSPYO771008					1093877	1162129										NILSPYO771008	x
NILSPYO771009					1097287	1158523					1336884	1369859				NILSPYO771009	x											ICE	Integration site
NILSPYO771010			1069755	1118646												NILSPYO771010	.	.	.									TnGBS2.3	gene encoding LytR-family protein
NILSPYO771011			1057446	1106349												NILSPYO771011	.	.	.									10270-RD.2	gene encoding tRNA-Thr
NILSPYO771012			1069938	1118841												NILSPYO771012	.	.	.									ICESp2906	3' end of rum
NILSPYO771013			1110011	1158914												NILSPYO771013	.	.	.									ICESp2906 in NILSPYO770002, NILSPYO771066, and NILSPYO770111	the intergenic region downstream to the gene coding for F0F1 ATP synthase subunit epsilon.
NILSPYO771014			1069994	1118885												NILSPYO771014	.	.	.									ICESp1108	3' end of rum
NILSPYO771015			1092693	1141596												NILSPYO771015	.	.	.									ICESp1109	3' end of rum
NILSPYO771016			1053415	1102318												NILSPYO771016	.	.	.									ICESp2905	3' end of rum
NILSPYO771017			1096040	1144943							1313515	1346490				NILSPYO771017	.	.	.									Tn3872	3' end of feoB- the gene encoding ferrous iron transport protein B with a small GTPase domain
NILSPYO771018					1068948	1132334					1298981	1331956				NILSPYO771018		x
NILSPYO771019			1110096	1158999							1327571	1360546				NILSPYO771019	.	.	.
NILSPYO771020			1096151	1145054							1313626	1346602				NILSPYO771020	.	.	.
NILSPYO771021					1069662	1130874					1299767	1332773				NILSPYO771021		x
NILSPYO771022			1098010	1146913							1315485	1348460				NILSPYO771022	.	.	.
NILSPYO771023			1069770	1118661							1287160	1320134				NILSPYO771023	.	.	.
NILSPYO771026					1057673	1123727					1287787	1320762				NILSPYO771026		x
NILSPYO771027			1098296	1147199							1315771	1348745				NILSPYO771027	.	.	.
NILSPYO771028			1098508	1147411							1315983	1348957				NILSPYO771028	.	.	.
NILSPYO771029			1098507	1147410							1315982	1348956				NILSPYO771029	.	.	.
NILSPYO771030					1095627	1156839					1335201	1368313				NILSPYO771030		x
NILSPYO771031			1109730	1158634							1327197	1360172				NILSPYO771031	.	.	.
NILSPYO771032					1091155	1159422										NILSPYO771032		x
NILSPYO771033					1049507	1117759										NILSPYO771033	x
NILSPYO771034			1110589	1159492							1328064	1361038				NILSPYO771034	.	.	.
NILSPYO771035					1090946	1159213										NILSPYO771035	x
NILSPYO771036					1090840	1159107										NILSPYO771036	x
NILSPYO771037					1098244	1159455					1337687	1370693				NILSPYO771037	x
NILSPYO771038							1097479	1183386			1357777	1390752			Hybrid ICE 2906/1108	NILSPYO771038			x
NILSPYO771039							1098102	1184009							Hybrid ICE 2906/1108	NILSPYO771039			x
NILSPYO771040			1098146	1147049							1315621	1348597				NILSPYO771040	.	.	.
NILSPYO771041					1097937	1159149					1337510	1370485				NILSPYO771041	x
NILSPYO771042					1067487	1135748					1068506	1134090				NILSPYO771042	x
NILSPYO771043	192058	225028	1125588	1174479												NILSPYO771043	.	.	.
NILSPYO771045			1110097	1158988												NILSPYO771045	.	.	.
NILSPYO771046			1110101	1159004							1327576	1360551				NILSPYO771046	.	.	.
NILSPYO771047					1098248	1199460										NILSPYO771047	x
NILSPYO771048			1093546	1142449							1311021	1343996				NILSPYO771048	.	.	.
NILSPYO771049					1090973	1159240										NILSPYO771049	x
NILSPYO771051					1085274	1153541										NILSPYO771051	x
NILSPYO771052	192057	225027	1174956	1223847							1392346	1425321				NILSPYO771052	.	.	.
NILSPYO771053					1097105	1155121										NILSPYO771053		x
NILSPYO771054							1056327	1142234			1316634	1349610				NILSPYO771054			x
NILSPYO771056					1055905	1119291					1313455	1346429				NILSPYO771056		x
NILSPYO771057							1056265	1142172								NILSPYO771057			x
NILSPYO771058							1097880	1182453								NILSPYO771058			x
NILSPYO771059							1056550	1142457			1316857	1349832				NILSPYO771059			X
NILSPYO771060			1081782	1130685												NILSPYO771060	.	.	.
NILSPYO771061							1107307	1189584								NILSPYO771061			x
NILSPYO771062							1097779	1183686			1358086	1391198				NILSPYO771062			x
NILSPYO771063							1098058	1183965			1358365	1391342				NILSPYO771063			x
NILSPYO771064							1098070	1183977			1358377	1391489				NILSPYO771064			x
NILSPYO771065							1098099	1184006					1654242	1677485	ermB, tetM + Hybrid ICE 2906/1108	NILSPYO771065			ermA, tetO 2906/1108		ermB, tetM	1661283	1665420	-
NILSPYO771066			636214	683784					1157543	1196483	1359336	1392311			x large distance between Sp1108 and Sp2906	NILSPYO771066			Sp2906 , nie ma hybrydy	x	ermTR	1167990 -	1168721
NILSPYO771067							1056197	1142103			1316503	1349479				NILSPYO771067			x
NILSPYO771068			1014922	1063825							1232397	1265371				NILSPYO771068	.	.	.
NILSPYO771069							1097594	1183501								NILSPYO771069			x
NILSPYO771070							1097734	1183641								NILSPYO771070			x
NILSPYO771071					1098734	1156696					1330550	1363523				NILSPYO771071		x
NILSPYO771072							1097748	1183655			1358069	1391044				NILSPYO771072			x
NILSPYO771073					1067907	1136168										NILSPYO771073		x
NILSPYO771074					1098117	1156065					1329933	1362906				NILSPYO771074		x
NILSPYO771075							1094908	1180815								NILSPYO771075			x
NILSPYO771076			1110180	1159083							1327656	1360630				NILSPYO771076	.	.	.
NILSPYO771077							1097910	1183817			1358232	1391207				NILSPYO771077			X
NILSPYO771078							1098036	1183943			1358358	1391333				NILSPYO771078			x
NILSPYO771081							1097784	1183691			1358107	1391456				NILSPYO771081			x
NILSPYO771082							1098185	1184092			1358508	1391857				NILSPYO771082			x
NILSPYO771083							1057419	1143326								NILSPYO771083			x
NILSPYO771085							1097593	1183500			1357915	1390890				NILSPYO771085			x
NILSPYO771086					1067772	1136033					1292198	1325173				NILSPYO771086		x
NILSPYO771087					1068291	1136552										NILSPYO771087		x
NILSPYO771088							1098121	1184028			1358428	1391404				NILSPYO771088			x
NILSPYO771090							1039114	1100926			1275326	1308439				NILSPYO771090			x
NILSPYO771092							1097734	1177960			1352351	1385326				NILSPYO771092			x
NILSPYO771093							1097490	1183397			1357812	1391161				NILSPYO771093			x
NILSPYO771094							1097638	1183545			1357933	1391282				NILSPYO771094			x
NILSPYO771096							1097642	1183549			1357963	1390939				NILSPYO771096			x
NILSPYO771097							1097752	1183659			1358059	1391035				NILSPYO771097			x
NILSPYO771098							1098354	1184261			1358649	1391761				NILSPYO771098			x
NILSPYO770002			646263	694033					1137104	1154818	1317794	1350770			x large distance between Sp1108 and Sp2906	NILSPYO770002			nie ma hybrydy	x
NILSPYO770003							1133699	1219612			1394012	1427018				NILSPYO770003			x
NILSPYO770004							1056753	1142666			1317066	1350071				NILSPYO770004			x
NILSPYO770006							1014786	1100693			1275093	1308068				NILSPYO770006			x
NILSPYO770007							1097710	1183617			1358017	1391022				NILSPYO770007			x
NILSPYO770008					1014910	1073317					1243094	1276067				NILSPYO770008		x
NILSPYO770009							1047827	1133740			1307989	1340995				NILSPYO770009			x
NILSPYO770010							1097704	1183611			1358011	1391023				NILSPYO770010			x
NILSPYO770011							1056263	1142170			1316570	1349575				NILSPYO770011			x
NILSPYO770012							1098872	1184779			1359188	1392163				NILSPYO770012			x
NILSPYO770013							1056767	1142680			1317080	1350086				NILSPYO770013			x
NILSPYO770014							1097699	1183606			1358006	1390981				NILSPYO770014			x
NILSPYO770015							1056009	1141916			1316307	1349282				NILSPYO770015			x
NILSPYO770016							1056423	1142330								NILSPYO770016			x
NILSPYO770017							1056758	1142671			1317071	1350077				NILSPYO770017			x
NILSPYO770018							1055833	1141740			1315980	1348955				NILSPYO770018			x
NILSPYO770019							1056010	1141917			1316308	1349283				NILSPYO770019			x
NILSPYO770020					1057681	1133359					1289205	1322179				NILSPYO770020		x
NILSPYO770021							1055990	1141897			1316288	1349263				NILSPYO770021			x
NILSPYO770022							1055985	1141892			1316283	1349259				NILSPYO770022			x
NILSPYO770023							1056225	1142132			1316532	1349507				NILSPYO770023			x
NILSPYO770024							1014839	1100746			1275052	1308058				NILSPYO770024			x
NILSPYO770025							1056009	1141916			1316307	1349282				NILSPYO770025			x
NILSPYO770026							1056010	1141917			1316308	1349283				NILSPYO770026			x
NILSPYO770027							1055705	1141612			1315723	1348698				NILSPYO770027			x
NILSPYO770028							1056025	1141932			1316323	1349298				NILSPYO770028			x
NILSPYO770029							1127599	1213500			1387890	1420896				NILSPYO770029			x
NILSPYO770030							1055710	1141617			1315728	1348704				NILSPYO770030			x
NILSPYO770031							1055989	1141896			1316287	1349263				NILSPYO770031			x
NILSPYO770032							1097427	1183334			1357734	1391083				NILSPYO770032			x
NILSPYO770033							1097909	1183816								NILSPYO770033			x
NILSPYO770034							1097908	1183815			1358215	1391801				NILSPYO770034			x
NILSPYO770035							1098259	1184166			1358566	1392152				NILSPYO770035			x
NILSPYO770036							1022484	1108391			1282782	1315730				NILSPYO770036			x
NILSPYO770037							1097923	1183830			1358230	1391579				NILSPYO770037			x
NILSPYO770038							1057458	1143365			1317765	1350740				NILSPYO770038			x
NILSPYO770039							1097387	1183294			1357414	1390763				NILSPYO770039			x
NILSPYO770040							1014577	1100484			1274875	1307851				NILSPYO770040			x
NILSPYO770041							1055759	1141666			1316057	1349032				NILSPYO770041			x
NILSPYO770042							1055984	1141891								NILSPYO770042			x
NILSPYO770043			1048261	1097164							1265736	1298651				NILSPYO770043	.	.	.
NILSPYO770045							1056979	1142904			1317304	1350221				NILSPYO770045			x
NILSPYO770046							1097462	1183369			1357778	1390790				NILSPYO770046			x
NILSPYO770047			1027047	1075962							1244533	1277508				NILSPYO770047	.	.	.
NILSPYO770048							1056022	1141929			1316320	1349295				NILSPYO770048			x
NILSPYO770049							1145872	1235880			1367937	1400912				NILSPYO770049			x
NILSPYO770083							996556	1100535								NILSPYO770083
NILSPYO770111			636137	683907					1125680	1.20618e+06	1317794	1350770				NILSPYO770111
							erm(TR) containing ICE are bolded									WGS complete, bolded
Supplemental File S6 Integrative Conjugative Elements identified in 136 S. pyogenes genomes.

## Sheet: Supplemental File S7
Strain	M77.1			M77.2			M77.3			M77.4			M77.5
	Left Coordinate	Right Coordinate	Length	Left Coordinate	Right Coordinate	Length	Left Coordinate	Right Coordinate	Length	Left Coordinate	Right Coordinate	Length	Left Coordinate	Right Coordinate	Length
NILSPYO771001	554570	597002	42432				1023241	1064268	41027				1486938	1527756	40818
NILSPYO771002	553935	596367	42432				1022778	1063807	41029				1487054	1527872	40818		Prophage	Integration site
NILSPYO771004	541751	584686	42935										1441617	1482435	40818		M77.1	3' end of the gene encoding tRNA-Arg
NILSPYO771005				776646	824852	48206							1465369	1506184	40815		M77.2	3' end of rmlP (rfbB), the gene encoding dTDP-glucose 4,6-dehydratase
NILSPYO771006	540137	582597	42460				1009146	1050174	41028				1495360	1536178	40818		M77.3	3' end of the gene encoding tmRNA
NILSPYO771007	553791	596223	42432				1022864	1063891	41027				1486977	1527795	40818		M77.4	5' end of the gene encoding Crp/Fnr family transcriptional regulator
NILSPYO771008	541811	582435	40624				1008958	1047696	38738				1477971	1518715	40744		M77.5	3' end of the gene encoding ribosome maturation factor RimP
NILSPYO771009	541203	583663	42460				1010078	1051106	41028				1496550	1537368	40818
NILSPYO771010	554007	597114	43107							1266966	1301836	34870	1461206	1502024	40818
NILSPYO771011	541596	584503	42907										1434352	1475170	40818
NILSPYO771012	554212	597119	42907										1446770	1487588	40818
NILSPYO771013	554008	596440	42432				1022802	1063830	41028				1487054	1527872	40818
NILSPYO771014	554118	597025	42907										1446821	1487639	40818
NILSPYO771015	541564	584396	42832				1011181	1046511	35330				1481504	1522321	40817
NILSPYO771016				742915	781326	38411
NILSPYO771017	539984	582416	42432				1008830	1049858	41028				1473180	1513997	40817
NILSPYO771018	553357	596264	42907										1458646	1499464	40818
NILSPYO771019	554124	596556	42432				1022887	1063915	41028				1487236	1528054	40818
NILSPYO771020	540095	582527	42432				1008941	1049969	41028				1473292	1514109	40817
NILSPYO771021	554118	597025	42907										1459463	1500281	40818
NILSPYO771022	541739	584171	42432				1010801	1051829	41028				1475150	1515968	40818
NILSPYO771023	554214	597121	42907										1446830	1487648	40818
NILSPYO771026	541853	584760	42907										1447452	1488270	40818
NILSPYO771027	541880	584412	42532				1011088	1052115	41027				1475435	1516253	40818
NILSPYO771028	541992	584424	42432				1011300	1052327	41027				1475647	1516465	40818
NILSPYO771029	541991	584423	42432				1011299	1052326	41027				1475646	1516464	40818
NILSPYO771030	541778	581825	40047				1008476	1049446	40970				1495004	1535823	40819
NILSPYO771031	553900	596332	42432				1022521	1063549	41028				1486862	1527680	40818
NILSPYO771032							985318	1044974	59656
NILSPYO771033							968285	1003326	35041	1254905	1285137	30232	1447390	1488208	40818
NILSPYO771034	554058	597165	43107				1023706	1064408	40702				1487728	1528546	40818
NILSPYO771035							984958	1044765	59807
NILSPYO771036							985003	1044659	59656
NILSPYO771037	542141	584601	42460				1011035	1052063	41028				1497384	1538201	40817
NILSPYO771038	541670	584102	42432				1010270	1051298	41028				1517442	1558260	40818
NILSPYO771039	541784	584216	42432				1010892	1051920	41028				1517841	1558659	40818
NILSPYO771040	541881	584313	42432				1010938	1051965	41027				1475287	1516105	40818
NILSPYO771041	541782	584242	42460				1010720	1051756	41036				1497176	1537994	40818
NILSPYO771042							980244	1021306	41062
NILSPYO771043	610978	652924	41946										1502415	1543233	40818
NILSPYO771045	554116	596548	42432				1022889	1063916	41027				1486980	1527798	40818
NILSPYO771046	554047	596479	42432				1022892	1063920	41028				1487241	1528058	40817
NILSPYO771047	541782	584242	42460				1011031	1052067	41036				1497253	1538071	40818
NILSPYO771048	541701	580310	38609				1006643	1047365	40722				1470686	1508723	38037
NILSPYO771049							985136	1044792	59656
NILSPYO771051							979437	1039093	59656
NILSPYO771052	605514	647203	41689				1073750	1128775	55025				1552017	1592835	40818
NILSPYO771053	541805	584054	42249				1010202	1050924	40722				1483944	1524762	40818
NILSPYO771054							968645	1010148	41503				1476300	1517118	40818
NILSPYO771056	541859	582866	41007							1275852	1310635	34783
NILSPYO771057							968583	1010086	41503				1476003	1516821	40818
NILSPYO771058	541857	584289	42432				1010670	1051698	41028				1514632	1555450	40818
NILSPYO771059							968868	1010371	41503				1476522	1517340	40818
NILSPYO771060	566065	609090	43025										1458680	1499498	40818
NILSPYO771061	541759	584191	42432				1010512	1051540	41028				1517307	1558125	40818
NILSPYO771062	541659	584091	42432				1010570	1051598	41028				1517888	1558706	40818
NILSPYO771063	541747	584179	42432				1010849	1051877	41028				1518032	1558850	40818
NILSPYO771064	541784	584216	42432				1010861	1051889	41028				1518179	1558997	40818
NILSPYO771065	541785	584217	42432				1010890	1051918	41028				1518092	1558910	40818
NILSPYO771066	542209	584641	42432				1069833	1110861	41028				1519001	1559819	40818
NILSPYO771067							968515	1010018	41503				1476169	1516987	40818
NILSPYO771068													1392067	1432885	40818
NILSPYO771069	541785	584217	42432				1010385	1051413	41028				1517346	1558164	40818
NILSPYO771070	541857	584289	42432				1010525	1051553	41028				1517486	1558304	40818
NILSPYO771071	542343	584775	42432				1011526	1052553	41027				1490213	1530812	40599
NILSPYO771072	541785	584217	42432				1010539	1051567	41028				1517734	1558552	40818
NILSPYO771073							980067	1021727	41660
NILSPYO771074	542126	584558	42432				1010909	1051936	41027				1489596	1530195	40599
NILSPYO771075	542133	584468	42335				1011248	1048727	37479				1514646	1555464	40818
NILSPYO771076	554190	596622	42432				1022972	1063999	41027				1487320	1528138	40818
NILSPYO771077	541786	584218	42432				1010701	1051729	41028				1517897	1558715	40818
NILSPYO771078	542207	584639	42432				1010827	1051855	41028				1518023	1558841	40818
NILSPYO771079	541674	584106	42432				1010294	1051322	41028				1517256	1558074	40818
NILSPYO771081	541675	584107	42432				1010575	1051603	41028				1518146	1558964	40818
NILSPYO771082	541746	584278	42532				1010976	1052004	41028				1518547	1559365	40818
NILSPYO771083	541797	584704	42907										1477171	1517989	40818
NILSPYO771085	541675	584107	42432				1010384	1051412	41028				1517580	1558398	40818
NILSPYO771086							979812	1021592	41780
NILSPYO771087							980360	1022140	41780
NILSPYO771088	541784	584216	42432				1010912	1051940	41028				1518094	1558912	40818
NILSPYO771090													1435129	1475786	40657
NILSPYO771092	541640	584072	42432				1010525	1051553	41028				1512016	1552834	40818
NILSPYO771093	541714	584075	42361				1010352	1051309	40957				1517851	1558669	40818
NILSPYO771094	541641	584072	42431				1010429	1051457	41028				1517972	1558790	40818
NILSPYO771096	541786	584218	42432				1010424	1051452	41028				1517629	1558447	40818
NILSPYO771097	541784	584216	42432				1010543	1051571	41028				1517725	1558543	40818
NILSPYO771098	541857	584288	42431				1011145	1052173	41028				1518451	1559269	40818
NILSPYO770002	541857	584764	42907										1477460	1518278	40818
NILSPYO770003	541857	583439	41582				1009860	1087518	77658
NILSPYO770004							968529	1010572	42043				1476761	1517579	40818
NILSPYO770005
NILSPYO770006
NILSPYO770007	541855	584186	42331				1010602	1051529	40927				1517712	1558530	40818
NILSPYO770008													1402757	1443575	40818
NILSPYO770009							968622	1001646	33024				1467685	1508503	40818
NILSPYO770010	542173	584362	42189				1010738	1051523	40785				1517872	1558689	40817
NILSPYO770011							968579	1010082	41503				1476265	1517083	40818
NILSPYO770012	541856	584763	42907				1011188	1052691	41503
NILSPYO770013							968543	1010586	42043				1476776	1517594	40818
NILSPYO770014	541856	581832	39976				1008243	1051518	43275				1517671	1552231	34560
NILSPYO770015							968325	1009828	41503				1475972	1516790	40818
NILSPYO770016							968739	1010242	41503				1476152	1516970	40818
NILSPYO770017							968534	1010577	42043				1476767	1517585	40818
NILSPYO770018							968149	1009652	41503				1475645	1516463	40818
NILSPYO770019							968326	1009829	41503
NILSPYO770020	542060	584967	42907
NILSPYO770021							968306	1009809	41503				1475953	1516771	40818
NILSPYO770022							968301	1009804	41503				1475949	1516767	40818
NILSPYO770023							968541	1010044	41503				1476197	1517015	40818
NILSPYO770024													1434748	1475405	40657
NILSPYO770025							968325	1009828	41503				1475972	1516790	40818
NILSPYO770026							968326	1009829	41503				1475973	1516791	40818
NILSPYO770027							968021	1009524	41503				1475388	1516206	40818
NILSPYO770028							968341	1009844	41503				1475988	1516806	40818
NILSPYO770029	541869	580508	38639				1007440	1084530	77090
NILSPYO770030							968026	1009529	41503
NILSPYO770031							968305	1009808	41503				1475953	1516771	40818
NILSPYO770032	541856	584045	42189				1010461	1051246	40785				1517773	1558591	40818
NILSPYO770033	541857	584289	42432				1010700	1051728	41028				1518489	1559307	40818
NILSPYO770034	541856	584288	42432				1010699	1051727	41028				1518491	1559309	40818
NILSPYO770035	542207	584639	42432				1011050	1052078	41028				1518842	1559659	40817
NILSPYO770036							934800	976303	41503				1442420	1483238	40818
NILSPYO770037	541856	584288	42432				1010714	1051742	41028				1518269	1559087	40818
NILSPYO770038	541864	584771	42907										1477430	1518248	40818
NILSPYO770039	541577	584009	42432				1010178	1051206	41028				1517453	1558271	40818
NILSPYO770040													1434541	1475359	40818
NILSPYO770041							968075	1009578	41503				1475723	1516541	40818
NILSPYO770042							968300	1009803	41503				1476181	1516999	40818
NILSPYO770043							959843	1002080	42237
NILSPYO770044
NILSPYO770045							968755	1010798	42043				1476911	1517729	40818
NILSPYO770046	541855	584186	42331				1010354	1051281	40927				1517479	1558306	40827
NILSPYO770047													1404198	1445016	40818
NILSPYO770048							968338	1009841	41503				1475985	1516803	40818
NILSPYO770049	589416	623717	34301	776858	812568	35710	1038346	1116448	78102
Supplemental File S7 Prophages detected in the Polish S. pyogenes M77 genomes.

## Sheet: Supplemental File S8
Phage M77.1
Homolog found in genome	Accession number	Query Coverage	Per. Ident		Phage fM77.1 (43 kb, 64 ORFs) was detected in 86 strains and shares homology with multiple GAS strains, including 100% identity with other M77 strains such as NCTC13742 and TSPY453 (Acc. No. CP033337.1).
Streptococcus pyogenes strain NCTC13742 genome assembly, chromosome: 1	LS483386.1	1	100.00%		Interestingly, we detected three smaller variants of this phage which carry few deletions of phage genes.
Streptococcus pyogenes strain TSPY453 chromosome, complete genome	CP033337.1	1	100.00%
Streptococcus pyogenes strain TSPY806 chromosome, complete genome	CP049685.1	1	99.98%
Streptococcus pyogenes strain 21SPY7071 isolate cerebral abscess chromosome, complete genome	CP097251.1	1	99.91%
Streptococcus pyogenes strain TSPY136 chromosome, complete genome	CP060647.1	1	99.88%
Streptococcus pyogenes strain NGAS743, complete genome	CP007560.1	1	99.86%
Streptococcus pyogenes strain 37-97S chromosome, complete genome	CP041408.1	1	99.86%
Streptococcus pyogenes strain BSAC_bs1802 isolate Invasive disease	CP061131.1	1	99.85%
Streptococcus pyogenes strain 37-97P chromosome	CP041615.1	1	99.85%
Streptococcus pyogenes strain NCTC13738 genome assembly, chromosome: 1	LS483382.1	1	99.85%
Streptococcus pyogenes strain Duke-Large chromosome, complete genome	CP033907.1	1	99.84%
Streptococcus pyogenes strain RLGH chromosome, complete genome	CP033908.1	1	99.84%
Streptococcus pyogenes strain SASM4-Duke chromosome, complete genome	CP031770.1	1	99.84%
Streptococcus pyogenes strain 20181688 chromosome, complete genome	CP118312.1	1	99.71%
Streptococcus pyogenes strain TSPY515 chromosome, complete genome	CP049687.1	1	99.45%
Phage M77.2
Homolog found in genome	Accession number	Query Coverage	Per. Ident		Phage fM77.2 was detected in only 3 M77 strains (variable size 35 - 48 kb) and shares homology with multiple GAS strains belonging to various serotypes
Streptococcus pyogenes strain 20154051 chromosome, complete genome	CP118310.1	0.89	96.96%
Streptococcus pyogenes strain 20203206 chromosome, complete genome	CP118308.1	0.87	96.96%
Streptococcus pyogenes strain 20200554 chromosome, complete genome	CP118307.1	0.87	96.96%
Streptococcus pyogenes strain 21SPY7071 isolate cerebral abscess chromosome, complete genome	CP097251.1	0.87	96.96%
Streptococcus pyogenes strain S119 genome assembly, chromosome: 1	LR031521.1	0.86	96.96%
Streptococcus pyogenes strain SP1426 chromosome, complete genome	CP060268.1	0.86	96.96%
Streptococcus pyogenes strain 20164915 chromosome, complete genome	CP118311.1	0.85	96.96%
Streptococcus pyogenes strain BSAC_bs1802 isolate Invasive disease	CP061131.1	0.76	99.84%
Streptococcus pyogenes strain STAB14018, complete genome	CP014542.1	0.75	99.88%
Streptococcus pyogenes strain ABC245 chromosome, complete genome	CP049688.1	0.75	99.87%
Streptococcus pyogenes strain NCTC13751 genome assembly, chromosome: 1	LS483437.1	0.75	99.91%
Streptococcus pyogenes strain STAB120304 chromosome, complete genome	CP020082.1	0.75	99.91%
Streptococcus pyogenes strain Duke-Large chromosome, complete genome	CP033907.1	0.75	99.84%
Streptococcus pyogenes strain RLGH chromosome, complete genome	CP033908.1	0.75	99.84%
Streptococcus pyogenes strain SASM4-Duke chromosome, complete genome	CP031770.1	0.75	99.84%
Streptococcus pyogenes strain TSPY153 chromosome, complete genome	CP060639.1	0.73	99.84%
Streptococcus pyogenes MGAS10270, complete genome	CP000260.1	0.72	99.92%
Streptococcus pyogenes strain NCTC8326 genome assembly, chromosome: 1	LS483357.1	0.72	99.88%
Streptococcus pyogenes strain ABC3 chromosome, complete genome	CP049697.1	0.72	99.87%
Streptococcus pyogenes strain ABC157 chromosome, complete genome	CP049692.1	0.72	99.87%
Streptococcus pyogenes MGAS10750, complete genome	CP000262.1	0.72	99.87%
Streptococcus pyogenes strain NCTC8332 genome assembly, chromosome: 1	LS483335.1	0.72	97.52%
Streptococcus pyogenes strain NCTC5164 genome assembly, chromosome: 1	LS483320.1	0.72	97.52%
Streptococcus pyogenes strain NCTC5163 genome assembly, chromosome: 1	LS483307.1	0.72	97.52%
Streptococcus pyogenes strain ABC208 chromosome, complete genome	CP049690.1	0.71	99.84%
Streptococcus pyogenes strain TSPY515 chromosome, complete genome	CP049687.1	0.71	99.84%
Streptococcus pyogenes strain TSPY806 chromosome, complete genome	CP049685.1	0.71	99.84%
Streptococcus pyogenes strain ABC122 chromosome, complete genome	CP049694.1	0.71	99.83%
Streptococcus pyogenes strain FDAARGOS_774 chromosome, complete genome	CP040997.1	0.71	96.93%
Streptococcus pyogenes strain 1044 chromosome, complete genome	CP121250.1	0.71	96.93%
Streptococcus pyogenes strain AP1, complete genome	CP007537.1	0.71	96.93%
Streptococcus pyogenes genome assembly NCTC8198, chromosome : 1	LN831034.1	0.71	96.93%
Streptococcus pyogenes strain PartK-Spyogenes-RM8376 chromosome, complete genome	CP064364.1	0.71	96.93%
Streptococcus pyogenes strain M75 chromosome, complete genome	CP033621.1	0.7	99.91%
Streptococcus pyogenes SSI-1 DNA, complete genome	BA000034.2	0.69	97.55%
Streptococcus pyogenes MGAS315, complete genome	AE014074.1	0.69	97.55%
Phage M77.3
Homolog found in gemome	Accession number	Query Coverage	Per. Ident		Phage φM77.3 was detected in 108 strains, and the phage shares 99.99% identity with phages identified in other M77 strains such as TSPY453 and NCTC12057 (Acc. No. LS483331.1).
Streptococcus pyogenes strain NCTC12057 genome assembly, chromosome: 1	LS483331.1	0.98	99.99%
Streptococcus pyogenes strain TSPY453 chromosome, complete genome	CP033337.1	0.98	99.98%
Streptococcus pyogenes strain ABC020055975 chromosome, complete genome	CP029694.1	0.8	95.21%
Streptococcus pyogenes strain NCTC8332 genome assembly, chromosome: 1	LS483335.1	0.79	93.38%
Streptococcus pyogenes strain 20154051 chromosome, complete genome	CP118310.1	0.78	87.22%
Phage M77.4
Homolog found in genome	Accession number	Query Coverage	Per. Ident		Phage φM77.4 was detected in only 3 strains and its homologs were found exclusively in M3 serotype strains.
Streptococcus pyogenes DNA, complete genome, strain: M3-b	AP014596.1	0.94	99.63%
Streptococcus pyogenes NIH34 DNA, complete genome	AP023387.1	0.94	99.63%
Streptococcus pyogenes SSI-1 DNA, complete genome	BA000034.2	0.94	99.63%
Streptococcus pyogenes MGAS315, complete genome	AE014074.	0.94	99.63%
Phage M77.5
Homolog found in genome	Accession number	Query Coverage	Per. Ident		Phage φM77.5 is broadly distributed among Polish M77 isolates and has been identified in multiple GAS serotypes, it is a phage that shares over 99.9% identity with phage 5005.3 from M1 MGAS5005 strain (Acc. No. CP000017.2).
Streptococcus pyogenes strain NCTC13738 genome assembly, chromosome: 1	LS483382.1	1	100.00%
Streptococcus pyogenes strain TSPY453 chromosome, complete genome	CP033337.1	1	99.99%
Streptococcus pyogenes MGAS2096, complete genome	CP000261.1	1	99.94%
Streptococcus pyogenes strain MGAS2221 chromosome, complete genome	CP043530.1	1	99.94%
Streptococcus pyogenes MGAS5005, complete genome	CP000017.2	1	99.94%
Supplemental File S8 Best BLAST hits for prophages sequences detected in Polish M77 S. pyogenes genomes

## Sheet: Supplemental File S9
	Supplemental File S9 Gene content of ICESp1109 in comparison to ICESp1108 and ICESp2906
	A/ BLASTn analysis results for the ICESp1109 element
		ICESp1108			hybrid ICESp1109 (orf no acc to NILSPYO771038)
	ORF	start	end	c - reverse orientation	ORF	start	end		% identity to ICESp1108	putative protein function of ICESp1109 ORF
	rum	332	1720		rumA/rlmD	34	1389		99	putative RNA methyltransferase
	ORF1	1951	2586		1163	1619	2392		96	replication initiator protein
	ORF2	2583	3410		1162	2389	3216		93	hypothetical protein -DNA replication protein
	ORF3	3403	3888		1161	3209	3694		96	conjugal transfer protein
	ORF4	3885	4619		1160	3691	4425		95	putative phage antirepressor protein
	ORF5	4612	6408		1159	4418	6214		93	conjugal transfer protein TraG/TraD/VirD4
	ORF6	6427	6702		1158	6233	6508		97	hypothetical protein
	ORF7	6814	7182
	ORF8	7529	7822
	ORF9	8045	8356		1157	6699	7010		98	ssDNA -binding protein
	ORF10	8358	8573		1156	7012	7227		97	conjugal transfer protein
	ORF11	8584	9447		1155	7238	8101		97	hypothetical protein
	ORF12	9457	9747		1154	8111	8401		96	hypothetical protein
	ORF13	9749	10159
	ORF14	10050	12470		1153	8704	11127		95	hydrolase
	ORF15	12478	15057		1152	11135	13714		95	cell wall hydrolase
		15072	15311		1151	13729	13968		95	hypothetical protein
	ORF16	15298	16881		1150	13955	15538		94	hypothetical protein
	ORF17	16896	17756		1149	15553	16410		95	hypothetical protein
	ORF18	18053	18256		1148	16484	17095		no	hypothetical protein
	ORF19	18492	19232		1147	17088	18071		no	nucleotidyltransferase
	ORF20	19354	21087		1146	18164	19885		94	DNA topoisomerase
	ORF21	21080	22045		1145	19878	20843		94	cytosine specific methyltransferase
	ORF22	22032	26675		1144	20830	28473		95	hypothetical protein
	ORF23	29719	30375		1143	28517	29173		94	ssDNA -binding protein
	ORF24	30927	31559		1142	29731	30357		99	TetR family transcriptional regulator
	ORF25	31644	32525		1141	30441	31322		99	ABC transporter
	ORF26	32458	34164		1140	31312	32961		99	ABC transporter permease
	erm(TR)	34898	35629		erm(TR)	33695	34426		99
	ORF27	34951	34745	c
	ORF29	35846	36370		1138	34643	35167		99	hypothetical protein
	ORF30	36446	36535		1137	35213	35332		100	hypothetical protein
	ORF31	37228	38451
	ORF32	40188	38857	c	1136	37395	36064	c	97	endonuclease ( relaxase/mobilization protein in Sp1108)
	ORF33	40648	40190	c	1135	37753	37397	c	90	conjugal transfer protein
	ORF34	41811	40717	c	1134	39005	37923	c	94	toxin Fic
	ORF35	42274	41792	c	1133	39480	38998	c	95	hypothetical protein
	ORF36	42831	42283	c	1132	40037	39489	c	97	ImmA/irrE family metallo-endopeptidase
	ORF37	43241	42840	c	1131	40447	40046	c	97	hypothetical protein
	ORF38	43376	43951		1130	40636	41157		98	hypothetical protein
	ORF39	44221	44431		1129	41427	41837		96	sigma factor
		45169	45306		1128	42375	42512		100	hypothetical protein
	ORF40	45362	47149		1127	42568	44511		96	serine recombinase
	pnp	47452	47850
		ICESp2906							% identity to ICESp2906
	hypothetical protein	1838	2122		1126	44515	44799		100	membrane protein
	replication initiator protein	2137	2988		1125	44886	45665		99	replication initiator protein
	DNA replication	2985	3836		1124	45662	46513		99	hypothetical protein
	hypothetical protein	3833	4318		1123	46510	46995		99	conjugal transfer protein
	TraG/TraD/VirD4	4315	6099		1122	46992	47561		100	hypothetical protein
					1121	47604	49274			recombinase
					1120	49335	49853			hypothetical protein
					1119	49980	50300			hypothetical protein
					1118	50541	52001			hypothetical protein
					1117	52128	52913			hypothetical protein
					1116	53016	53180			hypothetical protein
					1115	53255	54457			hypothetical protein
	hypothetical protein	6153	6266			54511	54624		100
	hypothetical protein	6266	6577		1114	54624	54935		100	single-strand DNA-binding protein
	hypothetical protein	6581	6739		1113	54939	55154		98	conjugal transfer protein
	transcriptional	6857	7075		1112	55174	56037		99	hypothetical protein
	hypothetical protein	7775	8038		1111	56066	56318		99	conjugal transfer protein
	hypothetical protein	8042	8431		1110	56623	59052		99	conjugal transfer protein TraE
	VirB4 component	8343	10772		1109	59056	61188		99	cell wall hydrolase
	hypothetical protein	10776	12875		1108	61200	61439		99	hypothetical protein
	hypothetical protein	13133	14665		1107	61414	62958		99	cel surface protein
	DNA topoisomerase	14662	16476		1106	62948	64765		99	DNA topoisomerase
	Divergent AAA domain protein	16558	18102		1105	64847	66394		99	ATPase AAA
	Truncated helicase	18186	25487		1104	66478	73779		99	helicase
	TnpV, transposase-like protein	38020	38394		1103	73760	74134		99	TnpV, transposase-like protein
	tetO	38761	40680		tet(O)	74501	76420		99
	hypothetical protein	28180	28353			76472	46645		100
	RNA polymerase sigma factor, sigma-70 region 4	28775	29359		1101	77133	77645		99	hypothetical protein
	RNA polymerase sigma factor sigma-70 family	29454	29885		1100	77740	78165		99	hypothetical protein
	hypothetical protein	29962	30132			78249	78419		98
	hypothetical protein	30223	30435			78510	78723		99
					1099	78638	78117	c	100 of 129 nt	hypothetical protein
	Replicative helicase RepA	30590	31615		1098	78878	79903		100	hypothetical protein
	Plasmid recombination protein Mob family	32008	33105		1097	80428	81393		100	plasmid recombination enzyme type 3
	ParB-like nuclease domain	33114	33968		1096	81423	82256		100	chromosome partitioning protein
	hypothetical protein	34014	34244		1095	82302	82532		100	hypothetical protein
	hypothetical protein	34244	34507		1094	82532	82795		100	hypothetical protein
	TndX-like transposase subfamily	34562	36418		1093	82850	84706		99	resolvase
	Reverse transcriptase with group II intron	37097	38758		1092	85386	87056		99	group II intron reverse transcriptase/maturase
	hypothetical protein	38892	40241		1091	87190	88539		99	hypothetical protein
	hypothetical protein	40284	40943		1090	88582	89241		100	DNA-binding protein
	Relaxases/mobilisation nuclease domain protein	41012	42343	c	1089	90641	89310	c	99	endonuclease
	hypothetical protein	42702	42346	c	1088	91000	90644	c	100	conjugal transfer protein
	Bacterial regulatory protein TetR family	43024	43647		1087	91292	91945		100	TetR family transcriptional regulator
	ABC transporter	43741	45507		1086	92039	93784		98	ABC transporter ATP-binding protein
	ABC transporter	45501	47234		1085	93778	95511		98	multidrug ABC transporter ATP-binding protein
	hypothetical protein	47315	47896		1084	95592	96173		100	membrane protein
	ABC cobalt transporter	47896	48630		1083	96173	96907		100	transporter
	ABC domain	48566	50107		1082	96910	98385		99	ABC transporter
	MATE family protein	50139	51491		1081	98417	99769		100	MATE family efflux transporter
	sigma factor	51734	52222		1080	100085	100501		100	sigma factor
	hypothetical protein	52677	52823		1079	100956	101102		100	hypothetical protein
	recombinase	52882	24681		1078	101162	102961		100	serine recombinase
	pnp	54981	55493		1077	103261	103479		100	hypothetical protein
		unique sequences
	B/ ICEscreen tool analysis results (detected Signature Proteins)
Is_hit_blast	Is_hit_HMM	CDS_num	Genome_accession	Genome_accession_rank	ICE element	CDS_locus_tag	CDS_protein_id	CDS_strand	CDS_start	CDS_end	CDS_length	Is_pseudo	CDS_Protein_type	CDS_Protein_type_blast	Description_of_blast_most_similar_ref_SP	Id_of_blast_most_similar_ref_SP	Length_of_blast_most_similar_ref_SP	Blast_ali_length	Blast_ali_start_CDS	Blast_ali_end_CDS	Blast_ali_start_Query_blast	Blast_ali_end_Query_blast	Blast_ali_identity_perc	Blast_ali_E-value	Blast_ali_bitscore	CDS_coverage_blast	Blast_ali_coverage_most_similar_ref_SP	Protein_type_of_blast_most_similar_ref_SP	Associated_element_type_of_blast_most_similar_ref_SP	ICE_superfamily_of_most_similar_ref_SP	ICE_family_of_most_similar_ref_SP	IME_superfamily_of_most_similar_ref_SP	Relaxase_family_domain_of_most_similar_ref_SP	Relaxase_family_MOB_of_most_similar_ref_SP	Coupling_type_of_most_similar_ref_SP	False_positives	SP_blast_validation	Use_annotation	Protein_type_of_matching_HMM_profile	Description_of_matching_HMM_profile	Profile_name	Length_of_matching_HMM_profile	HMM_ali_i-Evalue	HMM_ali_E-value	HMM_ali_Score	HMM_ali_Bias	HMM_ali_Global_score	HMM_ali_Global_bias	HMM_coverage
1	1	513	NILSPYO771038	1		NILSPYO1038_0513	-	-	551992	553068	358	-	Tyrosine integrase	Tyrosine integrase	Tyrosine integrase	BAN60805	379	373	1	342	1	367	31.9	2.96e-46	155.0	95.53	96.83	Integrase	IME	-	-	-	-	-	-	-	validated	yes	Tyrosine integrase	Tyrosine integrase	Phage_integrase	172	2.7e-26	9.999999999999999e-27	78.5	0.1	79.9	0.7	98.26
1	1	1034	NILSPYO771038	1		NILSPYO1038_1034	-	+	1061341	1062465	374	-	Tyrosine integrase	Tyrosine integrase	Tyrosine integrase	CBG92867	410	379	15	368	2	379	33.51	1.86e-52	173.0	94.65	92.2	Integrase	ICE	-	-	-	-	-	-	-	validated	yes	Tyrosine integrase	Tyrosine integrase	Phage_integrase	172	2.1e-30	1.2000000000000001e-30	92.0	0.1	92.7	0.6	97.09
1	1	1078	NILSPYO771038	1	ICESp2906 variant	NILSPYO1038_1078	-	-	1111101	1112900	599	-	Serine integrase	Serine integrase	Serine integrase	EIK41793	599	599	1	599	1	599	98.33	0.0	1207.0	100.0	100.0	Integrase	ICE	-	-	-	-	-	-	-	validated	yes	Serine integrase	Serine recombinase	Recombinase	104	2.3000000000000003e-28	6.9e-29	85.0	0.2	86.6	0.2	97.12
1	1	1089	NILSPYO771038	1		NILSPYO1038_1089	-	+	1123421	1124752	443	-	Relaxase	Relaxase	Relaxase MOBP (PF03432)	CAJ67248	443	443	1	443	1	443	95.49	0.0	879.0	100.0	100.0	Relaxase	ICE	Tn5252	Tn1549	-	PF03432	MOBP	-	-	validated	yes	Relaxase	MOBP	T4SS_MOBP1	233	1.3000000000000001e-30	1.3000000000000001e-30	93.1	2.3	93.1	2.3	87.98
1	1	1093	NILSPYO771038	1		NILSPYO1038_1093	-	-	1129356	1131212	618	-	Serine integrase	Serine integrase	Serine integrase	AER15058	564	564	55	618	1	564	99.64	0.0	1171.0	91.26	100.0	Integrase	IME	-	-	-	-	-	-	-	validated	yes	Serine integrase	Serine recombinase	Recombinase	104	6.299999999999999e-26	1.7e-26	77.1	0.1	78.9	0.1	98.08
1	1	1097	NILSPYO771038	1		NILSPYO1038_1097	-	-	1132669	1133634	321	-	Relaxase	Relaxase	Relaxase MOBV (PF01076)	AER15068	321	321	1	321	1	321	100.0	0.0	671.0	100.0	100.0	Relaxase	IME	-	-	PF01076	PF01076	MOBV	-	-	validated	yes	Relaxase	MOBV	T4SS_MOBV	204	9.2e-57	9.2e-57	178.4	0.5	178.4	0.5	95.1
1	1	1110	NILSPYO771038	1		NILSPYO1038_1110	-	-	1155010	1157439	809	-	VirB4	VirB4	VirB4	BAM61377	809	809	1	809	1	809	96.04	0.0	1604.0	100.0	100.0	VirB4	ICE	Tn5252	Tn1549	-	-	-	-	-	validated	yes	VirB4	VirB4	T4SS_virb4	943	5.5000000000000004e-104	4.6000000000000005e-104	335.2	12.8	335.5	12.8	79.53
1	1	1115	NILSPYO771038	1		NILSPYO1038_1115	-	-	1159605	1160807	400	-	Coupling protein	Coupling protein	Coupling protein VirD4	AGU78194	594	400	1	400	195	594	98.5	0.0	805.0	100.0	67.34	Coupling protein	ICE	Tn5252	Tn1549	-	-	-	VirD4	-	possible_pseudogene	yes	Coupling protein	VirD4	t4cp2	222	8.299999999999999e-46	5.6e-46	142.1	0.1	142.7	0.1	96.85
1	1	1118	NILSPYO771038	1		NILSPYO1038_1118	-	-	1162061	1163521	486	-	Relaxase	Relaxase	Relaxase MOBQ (PF03389)	BAH81836	494	494	1	486	1	494	81.98	0.0	820.0	100.0	100.0	Relaxase	IME	-	-	PF03389	PF03389	MOBQ	-	-	validated	yes	Relaxase	MOBQ	T4SS_MOBQ	217	8.3e-86	4.3e-86	273.3	2.0	274.2	2.0	100.0
1	1	1121	NILSPYO771038	1		NILSPYO1038_1121	-	-	1164788	1166458	556	-	Serine integrase	Serine integrase	Serine integrase	AGU80241	556	556	1	556	1	556	97.12	0.0	1122.0	100.0	100.0	Integrase	IME	-	-	-	-	-	-	-	validated	yes	Serine integrase	Serine recombinase	Recombinase	104	1.0999999999999999e-25	9.6e-26	76.4	1.3	76.5	4.2	97.12
1	1	1127	NILSPYO771038	1	ICESp1108-like	NILSPYO1038_1127	-	-	1169551	1171494	647	-	Serine integrase	Serine integrase	Serine integrase	CCW41722	584	584	1	584	1	584	98.29	0.0	1177.0	90.26	100.0	Integrase	ICE	-	-	-	-	-	-	-	validated	yes	Serine integrase	Serine recombinase	Recombinase	104	1.3999999999999998e-29	2.5000000000000002e-30	88.9	0.2	91.3	0.2	98.08
1	1	1136	NILSPYO771038	1		NILSPYO1038_1136	-	+	1176667	1177998	443	-	Relaxase	Relaxase	Relaxase MOBP (PF03432)	ADM84489	446	443	1	443	4	446	99.55	0.0	895.0	100.0	99.33	Relaxase	ICE	Tn5252	Tn1549	-	PF03432	MOBP	-	-	validated	yes	Relaxase	MOBP	T4SS_MOBP1	233	5.8000000000000005e-30	5.8000000000000005e-30	91.0	3.5	91.0	3.5	92.27
1	1	1153	NILSPYO771038	1		NILSPYO1038_1153	-	-	1202935	1205358	807	-	VirB4	VirB4	VirB4	ADM84469	807	807	1	807	1	807	98.76	0.0	1635.0	100.0	100.0	VirB4	ICE	Tn5252	Tn1549	-	-	-	-	-	validated	yes	VirB4	VirB4	T4SS_virb4	943	4.8e-103	4e-103	332.1	15.2	332.4	15.2	80.7
1	1	1159	NILSPYO771038	1		NILSPYO1038_1159	-	-	1207848	1209644	598	-	Coupling protein	Coupling protein	Coupling protein VirD4	ABF38633	603	598	1	598	6	603	98.5	0.0	1199.0	100.0	99.17	Coupling protein	ICE	Tn5252	Tn1549	-	-	-	VirD4	-	validated	yes	Coupling protein	VirD4	t4cp2	222	1.9e-46	1.1999999999999999e-46	144.2	0.0	144.9	0.0	96.85
1	1	1314	NILSPYO771038	1		NILSPYO1038_1314	-	-	1371194	1372330	378	-	Tyrosine integrase	Tyrosine integrase	Tyrosine integrase	ABF34443	378	378	1	378	1	378	100.0	0.0	774.0	100.0	100.0	Integrase	ICE	-	-	-	-	-	-	-	validated	yes	Tyrosine integrase	Tyrosine integrase	Phage_integrase	172	6.3e-27	3.9000000000000004e-27	80.6	0.1	81.3	0.1	94.77
1	1	1321	NILSPYO771038	1		NILSPYO1038_1321	-	-	1379120	1381621	833	-	VirB4	VirB4	VirB4	AAX72421	833	833	1	833	1	833	100.0	0.0	1722.0	100.0	100.0	VirB4	ICE	Tn916	ICESt3	-	-	-	-	-	validated	yes	VirB4	VirB4	T4SS_virb4	943	7.9e-35	5.6e-35	106.3	3.7	106.8	3.7	68.19
1	1	1331	NILSPYO771038	1		NILSPYO1038_1331	-	-	1385354	1386595	413	-	Relaxase	Relaxase	Relaxase MOBT (PF02486)	CCI63195	413	413	1	413	1	413	100.0	0.0	852.0	100.0	100.0	Relaxase	ICE	Tn916	ICESt3	-	PF02486	MOBT	-	-	validated	yes	Relaxase	MOBT	T4SS_MOBT	366	2.2e-115	1.9e-115	371.3	9.5	371.5	9.5	99.45
1	1	1332	NILSPYO771038	1		NILSPYO1038_1332	-	-	1386907	1388616	569	-	Coupling protein	Coupling protein	Coupling protein TcpA	ABF34461	569	569	1	569	1	569	100.0	0.0	1162.0	100.0	100.0	Coupling protein	ICE	Tn916	ICESt3	-	-	-	TcpA	-	validated	yes	Coupling protein	TcpA	tcpA	464	5.3e-58	3.4000000000000004e-58	183.2	10.1	183.9	10.1	90.09
1	1	1518	NILSPYO771038	1		NILSPYO1038_1518	-	+	1578645	1579724	359	-	Tyrosine integrase	Tyrosine integrase	Tyrosine integrase	AGP67323	389	384	1	348	1	382	29.17	4.2e-50	166.0	96.94	98.2	Integrase	ICE	-	-	-	-	-	-	-	validated	no	Tyrosine integrase	Tyrosine integrase	Phage_integrase	172	3.3e-28	1.3000000000000002e-28	84.8	0.0	86.1	0.0	98.26
1	1	1847	NILSPYO771038	1		NILSPYO1038_1847	-	+	1950377	1951477	366	-	Coupling protein	Coupling protein	Coupling protein TcpA	BAM24296	366	366	1	366	1	366	95.36	0.0	729.0	100.0	100.0	Coupling protein	IME	-	-	PF01719	-	-	TcpA	-	validated	yes	Coupling protein	TcpA	tcpA	464	1.3e-16	8.9e-17	46.8	0.0	47.3	0.0	44.83
1	1	1849	NILSPYO771038	1		NILSPYO1038_1849	-	+	1952283	1952888	201	-	Relaxase	Relaxase	Relaxase PF01719	ADX25541	201	201	1	201	1	201	93.53	3.1000000000000007e-146	399.0	100.0	100.0	Relaxase	IME	-	-	PF01719	PF01719	-	-	-	validated	yes	Relaxase	PF01719	firmi_Rep_2	185	1.2e-109	1.1e-109	350.3	2.0	350.5	2.0	100.0
1	1	1851	NILSPYO771038	1		NILSPYO1038_1851	-	+	1953218	1954483	421	-	Tyrosine integrase	Tyrosine integrase	Tyrosine integrase	ABF34983	421	421	1	421	1	421	96.68	0.0	848.0	100.0	100.0	Integrase	IME	-	-	-	-	-	-	-	validated	yes	Tyrosine integrase	Tyrosine integrase	Phage_integrase	172	1.8000000000000002e-28	1.3e-29	85.7	0.0	89.3	0.7	89.53
[truncated: 1 more columns]

## Sheet: Supplemental File S10
Supplemental File S10 ICEscreen tool analysis results in NILSPYO771065 - detected Signature Proteins with Mobile Elements
ICE_IME_id	ICE	ICE_IME_id_need_manual_curation	Segment_number	Comments_ICE_IME_structure	Is_hit_blast	Is_hit_HMM	CDS_num	Genome_accession	Genome_accession_rank	CDS_locus_tag	CDS_protein_id	CDS_strand	CDS_start	CDS_end	CDS_length	Is_pseudo	CDS_Protein_type	CDS_Protein_type_blast	Description_of_blast_most_similar_ref_SP	Id_of_blast_most_similar_ref_SP	Length_of_blast_most_similar_ref_SP	Blast_ali_length	Blast_ali_start_CDS	Blast_ali_end_CDS	Blast_ali_start_Query_blast	Blast_ali_end_Query_blast	Blast_ali_identity_perc	Blast_ali_E-value	Blast_ali_bitscore	CDS_coverage_blast	Blast_ali_coverage_most_similar_ref_SP	Protein_type_of_blast_most_similar_ref_SP	Associated_element_type_of_blast_most_similar_ref_SP	ICE_superfamily_of_most_similar_ref_SP	ICE_family_of_most_similar_ref_SP	IME_superfamily_of_most_similar_ref_SP	Relaxase_family_domain_of_most_similar_ref_SP	Relaxase_family_MOB_of_most_similar_ref_SP	Coupling_type_of_most_similar_ref_SP	False_positives	SP_blast_validation	Use_annotation	Protein_type_of_matching_HMM_profile	Description_of_matching_HMM_profile	Profile_name	Length_of_matching_HMM_profile	HMM_ali_i-Evalue	HMM_ali_E-value	HMM_ali_Score
			1		1	1	513	cluster_001_consensus_polypolish	1	NILSPYO1065_0513	-	-	551996	553072	358	-	Tyrosine integrase	Tyrosine integrase	Tyrosine integrase	BAN60805	379	373	1	342	1	367	31.9	2.96e-46	155.0	95.53	96.83	Integrase	IME	-	-	-	-	-	-	-	validated	yes	Tyrosine integrase	Tyrosine integrase	Phage_integrase	172	2.7e-26	9.999999999999999e-27	78.5
			2		1	1	1034	cluster_001_consensus_polypolish	1	NILSPYO1065_1034	-	+	1061350	1062474	374	-	Tyrosine integrase	Tyrosine integrase	Tyrosine integrase	CBG92867	410	379	15	368	2	379	33.51	1.86e-52	173.0	94.65	92.2	Integrase	ICE	-	-	-	-	-	-	-	validated	yes	Tyrosine integrase	Tyrosine integrase	Phage_integrase	172	2.1e-30	1.2000000000000001e-30	92.0
ID_1	ICESp1109		2		1	1	1078	cluster_001_consensus_polypolish	1	NILSPYO1065_1078	-	-	1111110	1112909	599	-	Serine integrase	Serine integrase	Serine integrase	EIK41793	599	599	1	599	1	599	98.33	0.0	1207.0	100.0	100.0	Integrase	ICE	-	-	-	-	-	-	-	validated	yes	Serine integrase	Serine recombinase	Recombinase	104	2.3000000000000003e-28	6.9e-29	85.0
ID_1			2	Conjugaison module SP NILSPYO1065_1089 is being associated with same family NILSPYO1065_1110, NILSPYO1065_1115. The now former ICE / IME structure __IMEICEID_BasicEMStructure__5__ (NILSPYO1065_1110, NILSPYO1065_1115) is being merged into the ICE / IME structure ID_1 (NILSPYO1065_1089).	1	1	1089	cluster_001_consensus_polypolish	1	NILSPYO1065_1089	-	+	1123430	1124761	443	-	Relaxase	Relaxase	Relaxase MOBP (PF03432)	CAJ67248	443	443	1	443	1	443	95.49	0.0	879.0	100.0	100.0	Relaxase	ICE	Tn5252	Tn1549	-	PF03432	MOBP	-	-	validated	yes	Relaxase	MOBP	T4SS_MOBP1	233	1.3000000000000001e-30	1.3000000000000001e-30	93.1
ID_2			2		1	1	1093	cluster_001_consensus_polypolish	1	NILSPYO1065_1093	-	-	1129365	1131221	618	-	Serine integrase	Serine integrase	Serine integrase	AER15058	564	564	55	618	1	564	99.64	0.0	1171.0	91.26	100.0	Integrase	IME	-	-	-	-	-	-	-	validated	yes	Serine integrase	Serine recombinase	Recombinase	104	6.299999999999999e-26	1.7e-26	77.1
ID_2			2		1	1	1097	cluster_001_consensus_polypolish	1	NILSPYO1065_1097	-	-	1132678	1133643	321	-	Relaxase	Relaxase	Relaxase MOBV (PF01076)	AER15068	321	321	1	321	1	321	100.0	0.0	671.0	100.0	100.0	Relaxase	IME	-	-	PF01076	PF01076	MOBV	-	-	validated	yes	Relaxase	MOBV	T4SS_MOBV	204	9.2e-57	9.2e-57	178.4
ID_1			2	The now former ICE / IME structure __IMEICEID_BasicEMStructure__5__ (NILSPYO1065_1110, NILSPYO1065_1115) is being merged into the ICE / IME structure ID_1 (NILSPYO1065_1089).	1	1	1110	cluster_001_consensus_polypolish	1	NILSPYO1065_1110	-	-	1155019	1157448	809	-	VirB4	VirB4	VirB4	BAM61377	809	809	1	809	1	809	96.04	0.0	1604.0	100.0	100.0	VirB4	ICE	Tn5252	Tn1549	-	-	-	-	-	validated	yes	VirB4	VirB4	T4SS_virb4	943	5.5000000000000004e-104	4.6000000000000005e-104	335.2
ID_1			2	The SPs NILSPYO1065_1115 and NILSPYO1065_1136 of same family already have both been merged with other SPs of the same family so are not merged together. The now former ICE / IME structure __IMEICEID_BasicEMStructure__5__ (NILSPYO1065_1110, NILSPYO1065_1115) is being merged into the ICE / IME structure ID_1 (NILSPYO1065_1089).	1	1	1115	cluster_001_consensus_polypolish	1	NILSPYO1065_1115	-	-	1159614	1160816	400	-	Coupling protein	Coupling protein	Coupling protein VirD4	AGU78194	594	400	1	400	195	594	98.5	0.0	805.0	100.0	67.34	Coupling protein	ICE	Tn5252	Tn1549	-	-	-	VirD4	-	possible_pseudogene	yes	Coupling protein	VirD4	t4cp2	222	8.299999999999999e-46	5.6e-46	142.1
ID_3			2		1	1	1118	cluster_001_consensus_polypolish	1	NILSPYO1065_1118	-	-	1162070	1163530	486	-	Relaxase	Relaxase	Relaxase MOBQ (PF03389)	BAH81836	494	494	1	486	1	494	81.98	0.0	820.0	100.0	100.0	Relaxase	IME	-	-	PF03389	PF03389	MOBQ	-	-	validated	yes	Relaxase	MOBQ	T4SS_MOBQ	217	8.3e-86	4.3e-86	273.3
ID_3			2		1	1	1121	cluster_001_consensus_polypolish	1	NILSPYO1065_1121	-	-	1164797	1166467	556	-	Serine integrase	Serine integrase	Serine integrase	AGU80241	556	556	1	556	1	556	97.12	0.0	1122.0	100.0	100.0	Integrase	IME	-	-	-	-	-	-	-	validated	yes	Serine integrase	Serine recombinase	Recombinase	104	1.0999999999999999e-25	9.6e-26	76.4
ID_4			2	Upstream integrase NILSPYO1065_1127 has been associated to the structure ID_4 pre-merging because it is adjacent to the conj module and there is no upstream/downstream ambiguity.	1	1	1127	cluster_001_consensus_polypolish	1	NILSPYO1065_1127	-	-	1169560	1171503	647	-	Serine integrase	Serine integrase	Serine integrase	CCW41722	584	584	1	584	1	584	98.12	0.0	1174.0	90.26	100.0	Integrase	ICE	-	-	-	-	-	-	-	validated	yes	Serine integrase	Serine recombinase	Recombinase	104	1.3999999999999998e-29	2.5000000000000002e-30	88.9
ID_4			2	The SPs NILSPYO1065_1115 and NILSPYO1065_1136 of same family already have both been merged with other SPs of the same family so are not merged together.	1	1	1136	cluster_001_consensus_polypolish	1	NILSPYO1065_1136	-	+	1176676	1178007	443	-	Relaxase	Relaxase	Relaxase MOBP (PF03432)	ADM84489	446	443	1	443	4	446	99.55	0.0	895.0	100.0	99.33	Relaxase	ICE	Tn5252	Tn1549	-	PF03432	MOBP	-	-	validated	yes	Relaxase	MOBP	T4SS_MOBP1	233	5.8000000000000005e-30	5.8000000000000005e-30	91.0
ID_4			2		1	1	1153	cluster_001_consensus_polypolish	1	NILSPYO1065_1153	-	-	1202944	1205367	807	-	VirB4	VirB4	VirB4	ADM84469	807	807	1	807	1	807	98.76	0.0	1635.0	100.0	100.0	VirB4	ICE	Tn5252	Tn1549	-	-	-	-	-	validated	yes	VirB4	VirB4	T4SS_virb4	943	4.8e-103	4e-103	332.1
ID_4			2		1	1	1159	cluster_001_consensus_polypolish	1	NILSPYO1065_1159	-	-	1207857	1209653	598	-	Coupling protein	Coupling protein	Coupling protein VirD4	ABF38633	603	598	1	598	6	603	98.5	0.0	1199.0	100.0	99.17	Coupling protein	ICE	Tn5252	Tn1549	-	-	-	VirD4	-	validated	yes	Coupling protein	VirD4	t4cp2	222	1.9e-46	1.1999999999999999e-46	144.2
ID_5			3	Upstream integrase NILSPYO1065_1315 has been associated to the structure ID_5 pre-merging because it is adjacent to the conj module and there is no upstream/downstream ambiguity.	1	1	1315	cluster_001_consensus_polypolish	1	NILSPYO1065_1315	-	-	1371226	1372362	378	-	Tyrosine integrase	Tyrosine integrase	Tyrosine integrase	ABF34443	378	378	1	378	1	378	100.0	0.0	774.0	100.0	100.0	Integrase	ICE	-	-	-	-	-	-	-	validated	yes	Tyrosine integrase	Tyrosine integrase	Phage_integrase	172	6.3e-27	3.9000000000000004e-27	80.6
ID_5			3		1	1	1323	cluster_001_consensus_polypolish	1	NILSPYO1065_1323	-	-	1379152	1381653	833	-	VirB4	VirB4	VirB4	AAX72421	833	833	1	833	1	833	100.0	0.0	1722.0	100.0	100.0	VirB4	ICE	Tn916	ICESt3	-	-	-	-	-	validated	yes	VirB4	VirB4	T4SS_virb4	943	7.9e-35	5.6e-35	106.3
ID_5			3		1	1	1333	cluster_001_consensus_polypolish	1	NILSPYO1065_1333	-	-	1385386	1386627	413	-	Relaxase	Relaxase	Relaxase MOBT (PF02486)	CCI63195	413	413	1	413	1	413	100.0	0.0	852.0	100.0	100.0	Relaxase	ICE	Tn916	ICESt3	-	PF02486	MOBT	-	-	validated	yes	Relaxase	MOBT	T4SS_MOBT	366	2.2e-115	1.9e-115	371.3
ID_5			3		1	1	1334	cluster_001_consensus_polypolish	1	NILSPYO1065_1334	-	-	1386939	1388648	569	-	Coupling protein	Coupling protein	Coupling protein TcpA	ABF34461	569	569	1	569	1	569	100.0	0.0	1162.0	100.0	100.0	Coupling protein	ICE	Tn916	ICESt3	-	-	-	TcpA	-	validated	yes	Coupling protein	TcpA	tcpA	464	5.3e-58	3.4000000000000004e-58	183.2
			4		1	1	1520	cluster_001_consensus_polypolish	1	NILSPYO1065_1520	-	+	1576848	1577927	359	-	Tyrosine integrase	Tyrosine integrase	Tyrosine integrase	AGP67323	389	384	1	348	1	382	29.17	4.2e-50	166.0	96.94	98.2	Integrase	ICE	-	-	-	-	-	-	-	validated	no	Tyrosine integrase	Tyrosine integrase	Phage_integrase	172	3.3e-28	1.3000000000000002e-28	84.8
ID_6			4	Upstream integrase NILSPYO1065_1601, NILSPYO1065_1600, NILSPYO1065_1599 can be associated to structure ID_6 and form a host structure of structure ID_7 associated to integrase NILSPYO1065_1606.	1	1	1599	cluster_001_consensus_polypolish	1	NILSPYO1065_1599	-	-	1666644	1668188	514	-	Serine integrase	Serine integrase	Serine integrase	AGU76664	514	514	1	514	1	514	96.3	0.0	1013.0	100.0	100.0	Integrase	ICE	-	-	-	-	-	-	-	validated	yes	Serine integrase	Serine recombinase	Recombinase	104	6e-25	1.3e-25	74.0
ID_6			4	Upstream integrase NILSPYO1065_1601, NILSPYO1065_1600, NILSPYO1065_1599 can be associated to structure ID_6 and form a host structure of structure ID_7 associated to integrase NILSPYO1065_1606.	1	1	1600	cluster_001_consensus_polypolish	1	NILSPYO1065_1600	-	-	1668190	1669872	560	-	Serine integrase	Serine integrase	Serine integrase	AGU76665	560	560	1	560	1	560	97.32	0.0	1110.0	100.0	100.0	Integrase	ICE	-	-	-	-	-	-	-	validated	yes	Serine integrase	Serine recombinase	Recombinase	104	4.9e-25	4.9e-25	74.3
ID_6			4	Upstream integrase NILSPYO1065_1601, NILSPYO1065_1600, NILSPYO1065_1599 can be associated to structure ID_6 and form a host structure of structure ID_7 associated to integrase NILSPYO1065_1606.	1	1	1601	cluster_001_consensus_polypolish	1	NILSPYO1065_1601	-	-	1669873	1671543	556	-	Serine integrase	Serine integrase	Serine integrase	AGU76666	556	556	1	556	1	556	98.56	0.0	1113.0	100.0	100.0	Integrase	ICE	-	-	-	-	-	-	-	validated	yes	Serine integrase	Serine recombinase	Recombinase	104	8.2e-28	4.1e-29	83.2
ID_7	Tn3872		4	Upstream integrase NILSPYO1065_1606 can be associated to structure ID_7 as nested within structure ID_6 associated to integrase NILSPYO1065_1601, NILSPYO1065_1600, NILSPYO1065_1599.	1	1	1606	cluster_001_consensus_polypolish	1	NILSPYO1065_1606	-	-	1674707	1675924	405	-	Tyrosine integrase	Tyrosine integrase	Tyrosine integrase	EIK41785	405	405	1	405	1	405	100.0	0.0	841.0	100.0	100.0	Integrase	ICE	-	-	-	-	-	-	-	validated	yes	Tyrosine integrase	Tyrosine integrase	Phage_integrase	172	2.8e-52	4.7e-54	163.1
ID_7			4		1	1	1619	cluster_001_consensus_polypolish	1	NILSPYO1065_1619	-	-	1690137	1692524	795	-	VirB4	VirB4	VirB4	BAK30694	815	786	10	795	30	815	100.0	0.0	1612.0	98.87	96.44	VirB4	ICE	Tn916	Tn916	-	-	-	-	-	validated	yes	VirB4	VirB4	T4SS_virb4	943	1.9000000000000003e-28	1.3000000000000002e-28	85.2
ID_7			4		1	1	1623	cluster_001_consensus_polypolish	1	NILSPYO1065_1623	-	-	1693928	1695133	401	-	Relaxase	Relaxase	Relaxase MOBT (PF02486)	AGU77827	472	401	1	401	1	401	99.75	0.0	832.0	100.0	84.96	Relaxase	ICE	Tn916	Tn916	-	PF02486	MOBT	-	-	validated	yes	Relaxase	MOBT	profile_MOBT	392	1.8e-241	1.6e-241	786.7
ID_7			4		1	1	1624	cluster_001_consensus_polypolish	1	NILSPYO1065_1624	-	-	1695311	1696696	461	-	Coupling protein	Coupling protein	Coupling protein TcpA	EIK41765	461	461	1	461	1	461	99.78	0.0	947.0	100.0	100.0	Coupling protein	ICE	Tn916	Tn916	-	-	-	TcpA	-	validated	yes	Coupling protein	TcpA	tcpA	464	1.5e-280	1.3e-280	917.0
ID_6			4		1	1	1633	cluster_001_consensus_polypolish	1	NILSPYO1065_1633	-	+	1704034	1705365	443	-	Relaxase	Relaxase	Relaxase MOBP (PF03432)	AGU76340	443	443	1	443	1	443	92.78	0.0	834.0	100.0	100.0	Relaxase	ICE	Tn5252	Tn1549	-	PF03432	MOBP	-	-	validated	yes	Relaxase	MOBP	T4SS_MOBP1	233	5.400000000000001e-32	5.400000000000001e-32	97.6
ID_6	Tn5252 superfamily		4		1	1	1642	cluster_001_consensus_polypolish	1	NILSPYO1065_1642	-	-	1722137	1724491	784	-	VirB4	VirB4	VirB4	AGU76689	816	784	1	784	33	816	98.21	0.0	1579.0	100.0	96.08	VirB4	ICE	Tn5252	Tn1549	-	-	-	-	-	validated	yes	VirB4	VirB4	T4SS_virb4	943	1.6e-103	1.4e-103	333.6
ID_6			4		1	1	1649	cluster_001_consensus_polypolish	1	NILSPYO1065_1649	-	-	1727254	1729035	593	-	Coupling protein	Coupling protein	Coupling protein VirD4	AGU76696	593	593	1	593	1	593	96.96	0.0	1191.0	100.0	100.0	Coupling protein	ICE	Tn5252	Tn1549	-	-	-	VirD4	-	validated	yes	Coupling protein	VirD4	t4cp2	222	1e-44	6.2e-45	138.6
ID_8			5		1	1	1906	cluster_001_consensus_polypolish	1	NILSPYO1065_1906	-	+	2014791	2015891	366	-	Coupling protein	Coupling protein	Coupling protein TcpA	BAM24296	366	366	1	366	1	366	95.36	0.0	729.0	100.0	100.0	Coupling protein	IME	-	-	PF01719	-	-	TcpA	-	validated	yes	Coupling protein	TcpA	tcpA	464	1.3e-16	8.9e-17	46.8
ID_8			5		1	1	1908	cluster_001_consensus_polypolish	1	NILSPYO1065_1908	-	+	2016697	2017302	201	-	Relaxase	Relaxase	Relaxase PF01719	ADX25541	201	201	1	201	1	201	93.53	3.1000000000000007e-146	399.0	100.0	100.0	Relaxase	IME	-	-	PF01719	PF01719	-	-	-	validated	yes	Relaxase	PF01719	firmi_Rep_2	185	1.2e-109	1.1e-109	350.3
ID_8			5	Downstream integrase NILSPYO1065_1910 has been associated to the structure ID_8 pre-merging because it is adjacent to the conj module and there is no upstream/downstream ambiguity.	1	1	1910	cluster_001_consensus_polypolish	1	NILSPYO1065_1910	-	+	2017632	2018897	421	-	Tyrosine integrase	Tyrosine integrase	Tyrosine integrase	ABF34983	421	421	1	421	1	421	96.68	0.0	848.0	100.0	100.0	Integrase	IME	-	-	-	-	-	-	-	validated	yes	Tyrosine integrase	Tyrosine integrase	Phage_integrase	172	1.8000000000000002e-28	1.3e-29	85.7
[truncated: 5 more columns]
