# Supplementary material for: ICESp1109, a Novel Hybrid Integrative Conjugative Element of Macrolide-Resistant Streptococcus pyogenes Serotype M77 Collected Between 2003 and 2017 in Poland
Source: J Infect Dis. 2024 Oct 12;231(3):e521–30. doi: 10.1093/infdis/jiae473 (PMC11911784; doi:10.1093/infdis/jiae473)
Supplement: jiae473_Supplementary_Data [file jiae473_supplementary_data.zip › Supplemental_File_S1_05092024.xlsx]

## Sheet: Sample_general_info
Sample_name	SRA_accession	Biosample_accession	Bioproject_accession	Strain	Collected_by	Collection_date	Country_Voivodenship	Host	Host_disease	Isolation_source	Genotype	Serotype
NILSPYO771001	SRR28597843	SAMN40894734	PRJNA1098028	400/03	National Medicines Institute	2003	Poland: Masovian Voivodeship	Homo sapiens	pharyngitis	Respiratory tract	ST63	emm77
NILSPYO771002	SRR28597842	SAMN40894735	PRJNA1098028	1622/03	National Medicines Institute	2003	Poland: Silesian Voivodenship	Homo sapiens	pharyngitis	Respiratory tract	ST63	emm77
NILSPYO771004	SRR28597759	SAMN40894736	PRJNA1098028	1851/03	National Medicines Institute	2003	Poland: Masovian Voivodeship	Homo sapiens	pharyngitis	Respiratory tract	ST63	emm77
NILSPYO771005	SRR28597748	SAMN40894737	PRJNA1098028	2022/03	National Medicines Institute	2003	Poland: Masovian Voivodeship	Homo sapiens	pharyngitis	Respiratory tract	ST63	emm77
NILSPYO771006	SRR28597737	SAMN40894738	PRJNA1098028	2616/03	National Medicines Institute	2003	Poland: Masovian Voivodeship	Homo sapiens	pharyngitis	Respiratory tract	ST63	emm77
NILSPYO771007	SRR28597726	SAMN40894739	PRJNA1098028	2703/03	National Medicines Institute	2003	Poland: Masovian Voivodeship	Homo sapiens	pharyngitis	Respiratory tract	ST63	emm77
NILSPYO771008	SRR28597715	SAMN40894740	PRJNA1098028	2768/03	National Medicines Institute	2003	Poland: Masovian Voivodeship	Homo sapiens	pharyngitis	Respiratory tract	ST63	emm77
NILSPYO771009	SRR28597836	SAMN40894741	PRJNA1098028	2902/03	National Medicines Institute	2003	Poland: Silesian Voivodenship	Homo sapiens	wound/abscess	Respiratory tract	ST63	emm77
NILSPYO771010	SRR28597825	SAMN40894742	PRJNA1098028	2925/03	National Medicines Institute	2003	Poland: Kuyavian-Pomeranian Voivodeship	Homo sapiens	pharyngitis	Respiratory tract	ST63	emm77
NILSPYO771011	SRR28597814	SAMN40894743	PRJNA1098028	2997/03	National Medicines Institute	2003	Poland: Masovian Voivodeship	Homo sapiens	pharyngitis	Respiratory tract	ST63	emm77
NILSPYO771012	SRR28597841	SAMN40894744	PRJNA1098028	3163/03	National Medicines Institute	2003	Poland: Lower Silesian Voivodeship	Homo sapiens	pharyngitis	Respiratory tract	ST63	emm77
NILSPYO771013	SRR28597798	SAMN40894745	PRJNA1098028	474/04	National Medicines Institute	2004	Poland: Masovian Voivodeship	Homo sapiens	pharyngitis	Respiratory tract	ST63	emm77
NILSPYO771014	SRR28597787	SAMN40894746	PRJNA1098028	1108/04	National Medicines Institute	2004	Poland: Masovian Voivodeship	Homo sapiens	pharyngitis	Respiratory tract	ST63	emm77
NILSPYO771015	SRR28597776	SAMN40894747	PRJNA1098028	2122/04	National Medicines Institute	2004	Poland: Masovian Voivodeship	Homo sapiens	pharyngitis	Respiratory tract	ST63	emm77
NILSPYO771016	SRR28597765	SAMN40894748	PRJNA1098028	2655/04	National Medicines Institute	2004	Poland: Masovian Voivodeship	Homo sapiens	pharyngitis	Respiratory tract	ST63	emm77
NILSPYO771017	SRR28597764	SAMN40894749	PRJNA1098028	107/05	National Medicines Institute	2005	Poland: West Pomeranian Voivodeship	Homo sapiens	pharyngitis	Respiratory tract	ST63	emm77
NILSPYO771018	SRR28597763	SAMN40894750	PRJNA1098028	298/05	National Medicines Institute	2005	Poland: Masovian Voivodeship	Homo sapiens	pharyngitis	Respiratory tract	ST63	emm77
NILSPYO771019	SRR28597762	SAMN40894751	PRJNA1098028	476/05	National Medicines Institute	2005	Poland: Podlaskie Voivodenship	Homo sapiens	pharyngitis	Respiratory tract	ST63	emm77
NILSPYO771020	SRR28597761	SAMN40894752	PRJNA1098028	478/05	National Medicines Institute	2005	Poland: Podlaskie Voivodenship	Homo sapiens	pharyngitis	Respiratory tract	ST63	emm77
NILSPYO771021	SRR28597760	SAMN40894753	PRJNA1098028	2560/05	National Medicines Institute	2005	Poland: Masovian Voivodeship	Homo sapiens	pharyngitis	Respiratory tract	ST63	emm77
NILSPYO771022	SRR28597758	SAMN40894754	PRJNA1098028	4022/05	National Medicines Institute	2005	Poland: Warmian-Masurian Voivodeship	Homo sapiens	urogenital tract infection	Urogenital tract	ST63	emm77
NILSPYO771023	SRR28597757	SAMN40894755	PRJNA1098028	4038/05	National Medicines Institute	2005	Poland: Warmian-Masurian Voivodeship	Homo sapiens	pharyngitis	Respiratory tract	ST63	emm77
NILSPYO771026	SRR28597756	SAMN40894756	PRJNA1098028	1078/06	National Medicines Institute	2006	Poland: Masovian Voivodeship	Homo sapiens	pharyngitis	Respiratory tract	ST63	emm77
NILSPYO771027	SRR28597755	SAMN40894757	PRJNA1098028	1191/06	National Medicines Institute	2006	Poland: Masovian Voivodeship	Homo sapiens	pharyngitis	Respiratory tract	ST63	emm77
NILSPYO771028	SRR28597754	SAMN40894758	PRJNA1098028	1380/06	National Medicines Institute	2006	Poland: Masovian Voivodeship	Homo sapiens	pharyngitis	Respiratory tract	ST63	emm77
NILSPYO771029	SRR28597753	SAMN40894759	PRJNA1098028	1381/06	National Medicines Institute	2006	Poland: Masovian Voivodeship	Homo sapiens	pharyngitis	Respiratory tract	ST63	emm77
NILSPYO771030	SRR28597752	SAMN40894760	PRJNA1098028	1383/06	National Medicines Institute	2006	Poland: Masovian Voivodeship	Homo sapiens	pharyngitis	Respiratory tract	ST63	emm77
NILSPYO771031	SRR28597751	SAMN40894761	PRJNA1098028	1690/06	National Medicines Institute	2006	Poland: West Pomeranian Voivodeship	Homo sapiens	pharyngitis	Respiratory tract	ST63	emm77
NILSPYO771032	SRR28597750	SAMN40894762	PRJNA1098028	2160/06	National Medicines Institute	2006	Poland: West Pomeranian Voivodeship	Homo sapiens	pharyngitis	Respiratory tract	ST63	emm77
NILSPYO771033	SRR28597749	SAMN40894763	PRJNA1098028	2597/06	National Medicines Institute	2006	Poland: Greater Poland Voivodeship	Homo sapiens	bacteremia	Invasive	ST63	emm77
NILSPYO771034	SRR28597747	SAMN40894764	PRJNA1098028	182/07	National Medicines Institute	2007	Poland: Podlaskie Voivodenship	Homo sapiens	pharyngitis	Respiratory tract	ST63	emm77
NILSPYO771035	SRR28597746	SAMN40894765	PRJNA1098028	1633/07	National Medicines Institute	2007	Poland: West Pomeranian Voivodeship	Homo sapiens	pharyngitis	Respiratory tract	ST63	emm77
NILSPYO771036	SRR28597745	SAMN40894766	PRJNA1098028	1634/07	National Medicines Institute	2007	Poland: West Pomeranian Voivodeship	Homo sapiens	pharyngitis	Respiratory tract	ST63	emm77
NILSPYO771037	SRR28597744	SAMN40894767	PRJNA1098028	2261/07	National Medicines Institute	2007	Poland: Subcarpathian Voivodeship	Homo sapiens	wound/abscess	Skin	ST63	emm77
NILSPYO771038	SRR28597743	SAMN40894768	PRJNA1098028	997/08	National Medicines Institute	2008	Poland: West Pomeranian Voivodeship	Homo sapiens	pharyngitis	Respiratory tract	ST63	emm77
NILSPYO771039	SRR28597742	SAMN40894769	PRJNA1098028	1510/08	National Medicines Institute	2008	Poland: West Pomeranian Voivodeship	Homo sapiens	pharyngitis	Respiratory tract	ST63	emm77
NILSPYO771040	SRR28597741	SAMN40894770	PRJNA1098028	1936/08	National Medicines Institute	2008	Poland: West Pomeranian Voivodeship	Homo sapiens	pharyngitis	Respiratory tract	ST63	emm77
NILSPYO771041	SRR28597740	SAMN40894771	PRJNA1098028	2169/08	National Medicines Institute	2008	Poland: Masovian Voivodeship	Homo sapiens	pharyngitis	Respiratory tract	ST63	emm77
NILSPYO771042	SRR28597739	SAMN40894772	PRJNA1098028	2234/08	National Medicines Institute	2008	Poland: West Pomeranian Voivodeship	Homo sapiens	pharyngitis	Respiratory tract	ST63	emm77
NILSPYO771043	SRR28597738	SAMN40894773	PRJNA1098028	2235/08	National Medicines Institute	2008	Poland: West Pomeranian Voivodeship	Homo sapiens	pharyngitis	Respiratory tract	ST63	emm77
NILSPYO771045	SRR28597736	SAMN40894774	PRJNA1098028	2933/08	National Medicines Institute	2008	Poland: West Pomeranian Voivodeship	Homo sapiens	pharyngitis	Respiratory tract	ST63	emm77
NILSPYO771046	SRR28597735	SAMN40894775	PRJNA1098028	3178/08	National Medicines Institute	2008	Poland: West Pomeranian Voivodeship	Homo sapiens	pharyngitis	Respiratory tract	ST63	emm77
NILSPYO771047	SRR28597734	SAMN40894776	PRJNA1098028	3443/08	National Medicines Institute	2008	Poland: Masovian Voivodeship	Homo sapiens	pharyngitis	Respiratory tract	ST63	emm77
NILSPYO771048	SRR28597733	SAMN40894777	PRJNA1098028	4691/08	National Medicines Institute	2008	Poland: Masovian Voivodeship	Homo sapiens	pharyngitis	Respiratory tract	ST63	emm77
NILSPYO771049	SRR28597732	SAMN40894778	PRJNA1098028	4640/08	National Medicines Institute	2008	Poland: West Pomeranian Voivodeship	Homo sapiens	pharyngitis	Respiratory tract	ST63	emm77
NILSPYO771051	SRR28597731	SAMN40894779	PRJNA1098028	81/09	National Medicines Institute	2009	Poland: West Pomeranian Voivodeship	Homo sapiens	pharyngitis	Respiratory tract	ST63	emm77
NILSPYO771052	SRR28597730	SAMN40894780	PRJNA1098028	864/09	National Medicines Institute	2009	Poland: West Pomeranian Voivodeship	Homo sapiens	pharyngitis	Respiratory tract	ST63	emm77
NILSPYO771053	SRR28597729	SAMN40894781	PRJNA1098028	3297/09	National Medicines Institute	2009	Poland: Masovian Voivodeship	Homo sapiens	bacteremia	Invasive	ST63	emm77
NILSPYO771054	SRR28597728	SAMN40894782	PRJNA1098028	3753/09	National Medicines Institute	2009	Poland: Greater Poland Voivodeship	Homo sapiens	pharyngitis	Respiratory tract	ST63	emm77
NILSPYO771056	SRR28597727	SAMN40894783	PRJNA1098028	4710/09	National Medicines Institute	2009	Poland: West Pomeranian Voivodeship	Homo sapiens	pharyngitis	Respiratory tract	ST63	emm77
NILSPYO771057	SRR28597725	SAMN40894784	PRJNA1098028	5578/09	National Medicines Institute	2009	Poland: Greater Poland Voivodeship	Homo sapiens	pharyngitis	Respiratory tract	ST63	emm77
NILSPYO771058	SRR28597724	SAMN40894785	PRJNA1098028	1575/10	National Medicines Institute	2010	Poland: Lesser Poland Voivodeship	Homo sapiens	integumentary phlegmon	Invasive	ST63	emm77
NILSPYO771059	SRR28597723	SAMN40894786	PRJNA1098028	1851/10	National Medicines Institute	2010	Poland: Greater Poland Voivodeship	Homo sapiens	pharyngitis	Respiratory tract	ST63	emm77
NILSPYO771060	SRR28597722	SAMN40894787	PRJNA1098028	2233/10	National Medicines Institute	2010	Poland: Greater Poland Voivodeship	Homo sapiens	pharyngitis	Respiratory tract	ST63	emm77
NILSPYO771061	SRR28597721	SAMN40894788	PRJNA1098028	6250/10	National Medicines Institute	2010	Poland: Greater Poland Voivodeship	Homo sapiens	pharyngitis	Respiratory tract	ST63	emm77
NILSPYO771062	SRR28597720	SAMN40894789	PRJNA1098028	7921/10	National Medicines Institute	2010	Poland: Greater Poland Voivodeship	Homo sapiens	pharyngitis	Respiratory tract	ST63	emm77
NILSPYO771063	SRR28597719	SAMN40894790	PRJNA1098028	4987/11	National Medicines Institute	2011	Poland: Lower Silesian Voivodeship	Homo sapiens	pharyngitis	Respiratory tract	ST63	emm77
NILSPYO771064	SRR28597718	SAMN40894791	PRJNA1098028	5487/11	National Medicines Institute	2011	Poland: Greater Poland Voivodeship	Homo sapiens	pharyngitis	Respiratory tract	ST63	emm77
NILSPYO771065	SRR28597717	SAMN40894792	PRJNA1098028	9606/11	National Medicines Institute	2011	Poland: Masovian Voivodeship	Homo sapiens	pharyngitis	Respiratory tract	ST63	emm77
NILSPYO771066	SRR28597716	SAMN40894793	PRJNA1098028	589/12	National Medicines Institute	2012	Poland: Silesian Voivodenship	Homo sapiens	sepsis	Invasive	ST63	emm77
NILSPYO771067	SRR28597714	SAMN40894794	PRJNA1098028	3791/12	National Medicines Institute	2012	Poland: Greater Poland Voivodeship	Homo sapiens	pharyngitis	Respiratory tract	ST63	emm77
NILSPYO771068	SRR28597713	SAMN40894795	PRJNA1098028	3838/12	National Medicines Institute	2012	Poland: Opole Voivodeship	Homo sapiens	bacteremia	Invasive	ST63	emm77
NILSPYO771069	SRR28597712	SAMN40894796	PRJNA1098028	4819/12	National Medicines Institute	2012	Poland: Masovian Voivodeship	Homo sapiens	pharyngitis	Respiratory tract	ST63	emm77
NILSPYO771070	SRR28597711	SAMN40894797	PRJNA1098028	4824/12	National Medicines Institute	2012	Poland: Masovian Voivodeship	Homo sapiens	pharyngitis	Respiratory tract	ST63	emm77
NILSPYO771071	SRR28597710	SAMN40894798	PRJNA1098028	4860/12	National Medicines Institute	2012	Poland: Opole Voivodeship	Homo sapiens	pharyngitis	Respiratory tract	ST63	emm77
NILSPYO771072	SRR28597709	SAMN40894799	PRJNA1098028	4821/12	National Medicines Institute	2012	Poland: Masovian Voivodeship	Homo sapiens	pharyngitis	Respiratory tract	ST63	emm77
NILSPYO771073	SRR28597708	SAMN40894800	PRJNA1098028	4823/12	National Medicines Institute	2012	Poland: Masovian Voivodeship	Homo sapiens	pharyngitis	Respiratory tract	ST63	emm77
NILSPYO771074	SRR28597839	SAMN40894801	PRJNA1098028	4858/12	National Medicines Institute	2012	Poland: Opole Voivodeship	Homo sapiens	pharyngitis	Respiratory tract	ST63	emm77
NILSPYO771075	SRR28597838	SAMN40894802	PRJNA1098028	4936/12	National Medicines Institute	2012	Poland: Silesian Voivodenship	Homo sapiens	bacteremia/pharyngitis	Invasive	ST63	emm77
NILSPYO771076	SRR28597837	SAMN40894803	PRJNA1098028	5080/12	National Medicines Institute	2012	Poland: Kuyavian-Pomeranian Voivodeship	Homo sapiens	bacteremia	Invasive	ST63	emm77
NILSPYO771077	SRR28597835	SAMN40894804	PRJNA1098028	5115/12	National Medicines Institute	2012	Poland: Masovian Voivodeship	Homo sapiens	pharyngitis	Respiratory tract	ST63	emm77
NILSPYO771078	SRR28597834	SAMN40894805	PRJNA1098028	5116/12	National Medicines Institute	2012	Poland: Masovian Voivodeship	Homo sapiens	pharyngitis	Respiratory tract	ST63	emm77
NILSPYO771079	SRR28597833	SAMN40894806	PRJNA1098028	5117/12	National Medicines Institute	2012	Poland: Masovian Voivodeship	Homo sapiens	pharyngitis	Respiratory tract	ST63	emm77
NILSPYO771081	SRR28597832	SAMN40894807	PRJNA1098028	5120/12	National Medicines Institute	2012	Poland: Masovian Voivodeship	Homo sapiens	pharyngitis	Respiratory tract	ST63	emm77
NILSPYO771082	SRR28597831	SAMN40894808	PRJNA1098028	5122/12	National Medicines Institute	2012	Poland: Masovian Voivodeship	Homo sapiens	pharyngitis	Respiratory tract	ST63	emm77
NILSPYO771083	SRR28597830	SAMN40894809	PRJNA1098028	5121/12	National Medicines Institute	2012	Poland: Masovian Voivodeship	Homo sapiens	pharyngitis	Respiratory tract	ST63	emm77
NILSPYO771085	SRR28597829	SAMN40894810	PRJNA1098028	1315/13	National Medicines Institute	2013	Poland: Masovian Voivodeship	Homo sapiens	pharyngitis	Respiratory tract	ST63	emm77
NILSPYO771086	SRR28597828	SAMN40894811	PRJNA1098028	1319/13	National Medicines Institute	2013	Poland: Masovian Voivodeship	Homo sapiens	pharyngitis	Respiratory tract	ST63	emm77
NILSPYO771087	SRR28597827	SAMN40894812	PRJNA1098028	1325/13	National Medicines Institute	2013	Poland: Masovian Voivodeship	Homo sapiens	pharyngitis	Respiratory tract	ST63	emm77
NILSPYO771088	SRR28597826	SAMN40894813	PRJNA1098028	1728/13	National Medicines Institute	2013	Poland: Silesian Voivodenship	Homo sapiens	pharyngitis	Respiratory tract	ST63	emm77
NILSPYO771090	SRR28597824	SAMN40894814	PRJNA1098028	1935/13	National Medicines Institute	2013	Poland: Lower Silesian Voivodeship	Homo sapiens	pharyngitis	Respiratory tract	ST63	emm77
NILSPYO771092	SRR28597823	SAMN40894815	PRJNA1098028	2394/13	National Medicines Institute	2013	Poland: Greater Poland Voivodeship	Homo sapiens	pharyngitis	Respiratory tract	ST63	emm77
NILSPYO771093	SRR28597822	SAMN40894816	PRJNA1098028	2400/13	National Medicines Institute	2013	Poland: Masovian Voivodeship	Homo sapiens	pharyngitis	Respiratory tract	ST63	emm77
NILSPYO771094	SRR28597821	SAMN40894817	PRJNA1098028	2354/13	National Medicines Institute	2013	Poland: Silesian Voivodenship	host disea	pharyngitis	Respiratory tract	ST63	emm77
NILSPYO771096	SRR28597820	SAMN40894818	PRJNA1098028	2359/13	National Medicines Institute	2013	Poland: Silesian Voivodenship	Homo sapiens	pharyngitis	Respiratory tract	ST63	emm77
NILSPYO771097	SRR28597819	SAMN40894819	PRJNA1098028	2360/13	National Medicines Institute	2013	Poland: Silesian Voivodenship	Homo sapiens	pharyngitis	Respiratory tract	ST63	emm77
NILSPYO771098	SRR28597818	SAMN40894820	PRJNA1098028	2588/13	National Medicines Institute	2013	Poland: Masovian Voivodeship	Homo sapiens	wound/abscess	Skin	ST63	emm77
NILSPYO770002	SRR28597817	SAMN40894821	PRJNA1098028	1966/14	National Medicines Institute	2014	Poland: Silesian Voivodenship	Homo sapiens	meningitis	Invasive	ST63	emm77
NILSPYO770003	SRR28597816	SAMN40894822	PRJNA1098028	2959/14	National Medicines Institute	2014	Poland: Silesian Voivodenship	Homo sapiens	pharyngitis	Respiratory tract	ST63	emm77
NILSPYO770004	SRR28597815	SAMN40894823	PRJNA1098028	1311/14	National Medicines Institute	2014	Poland: Masovian Voivodeship	Homo sapiens	pharyngitis	Respiratory tract	ST63	emm77
NILSPYO770005	SRR28597813	SAMN40894824	PRJNA1098028	1632/14	National Medicines Institute	2014	Poland: Greater Poland Voivodeship	Homo sapiens	pharyngitis	Respiratory tract	ST63	emm77
NILSPYO770006	SRR28597812	SAMN40894825	PRJNA1098028	4307/14	National Medicines Institute	2014	Poland: Silesian Voivodenship	Homo sapiens	pharyngitis	Respiratory tract	ST63	emm77
NILSPYO770007	SRR28597811	SAMN40894826	PRJNA1098028	4718/14	National Medicines Institute	2014	Poland: Masovian Voivodeship	Homo sapiens	pharyngitis	Respiratory tract	ST63	emm77
NILSPYO770008	SRR28597810	SAMN40894827	PRJNA1098028	5084/14	National Medicines Institute	2014	Poland: Masovian Voivodeship	Homo sapiens	bacteremia/pharyngitis	Invasive	ST63	emm77
NILSPYO770111	SRR28597809	SAMN40894828	PRJNA1098028	2993/14	National Medicines Institute	2014	Poland: Pomeranian Voivodenship	Homo sapiens	sepsis	Invasive	ST63	emm77
NILSPYO770009	SRR28597808	SAMN40894829	PRJNA1098028	477/15	National Medicines Institute	2015	Poland: Silesian Voivodenship	Homo sapiens	pharyngitis	Respiratory tract	ST63	emm77
NILSPYO770010	SRR28597775	SAMN40894830	PRJNA1098028	487/15	National Medicines Institute	2015	Poland: Silesian Voivodenship	Homo sapiens	pharyngitis	Respiratory tract	ST63	emm77
NILSPYO770011	SRR28597774	SAMN40894831	PRJNA1098028	490/15	National Medicines Institute	2015	Poland: Silesian Voivodenship	Homo sapiens	pharyngitis	Respiratory tract	ST63	emm77
NILSPYO770012	SRR28597773	SAMN40894832	PRJNA1098028	782/15	National Medicines Institute	2015	Poland: Silesian Voivodenship	Homo sapiens	pharyngitis	Respiratory tract	ST63	emm77
NILSPYO770013	SRR28597772	SAMN40894833	PRJNA1098028	1138/15	National Medicines Institute	2015	Poland: Lesser Poland Voivodeship	Homo sapiens	pharyngitis	Respiratory tract	ST63	emm77
NILSPYO770014	SRR28597840	SAMN40894834	PRJNA1098028	1497/15	National Medicines Institute	2015	Poland: Silesian Voivodenship	Homo sapiens	pharyngitis	Respiratory tract	ST63	emm77
NILSPYO770015	SRR28597807	SAMN40894835	PRJNA1098028	1976/15	National Medicines Institute	2015	Poland: Greater Poland Voivodeship	Homo sapiens	pharyngitis	Respiratory tract	ST63	emm77
NILSPYO770016	SRR28597806	SAMN40894836	PRJNA1098028	1977/15	National Medicines Institute	2015	Poland: Greater Poland Voivodeship	Homo sapiens	pharyngitis	Respiratory tract	ST63	emm77
NILSPYO770017	SRR28597805	SAMN40894837	PRJNA1098028	2106/15	National Medicines Institute	2015	Poland: Silesian Voivodenship	Homo sapiens	sepsis	Invasive	ST63	emm77
NILSPYO770018	SRR28597804	SAMN40894838	PRJNA1098028	3238/15	National Medicines Institute	2015	Poland: Greater Poland Voivodeship	Homo sapiens	pharyngitis	Respiratory tract	ST63	emm77
NILSPYO770019	SRR28597803	SAMN40894839	PRJNA1098028	4760/15	National Medicines Institute	2015	Poland: Greater Poland Voivodeship	Homo sapiens	pharyngitis	Respiratory tract	ST63	emm77
NILSPYO770020	SRR28597802	SAMN40894840	PRJNA1098028	4958/15	National Medicines Institute	2015	Poland: Greater Poland Voivodeship	Homo sapiens	pharyngitis	Respiratory tract	ST63	emm77
NILSPYO770021	SRR28597801	SAMN40894841	PRJNA1098028	4959/15	National Medicines Institute	2015	Poland: Greater Poland Voivodeship	Homo sapiens	pharyngitis	Respiratory tract	ST63	emm77
NILSPYO770022	SRR28597800	SAMN40894842	PRJNA1098028	4960/15	National Medicines Institute	2015	Poland: Greater Poland Voivodeship	Homo sapiens	pharyngitis	Respiratory tract	ST63	emm77
NILSPYO770023	SRR28597799	SAMN40894843	PRJNA1098028	25/16	National Medicines Institute	2016	Poland: Silesian Voivodenship	Homo sapiens	pharyngitis	Respiratory tract	ST63	emm77
NILSPYO770024	SRR28597797	SAMN40894844	PRJNA1098028	242/16	National Medicines Institute	2016	Poland: Greater Poland Voivodeship	Homo sapiens	sepsis	Invasive	ST63	emm77
NILSPYO770025	SRR28597796	SAMN40894845	PRJNA1098028	555/16	National Medicines Institute	2016	Poland: Greater Poland Voivodeship	Homo sapiens	pharyngitis	Respiratory tract	ST63	emm77
NILSPYO770026	SRR28597795	SAMN40894846	PRJNA1098028	557/16	National Medicines Institute	2016	Poland: Greater Poland Voivodeship	Homo sapiens	pharyngitis	Respiratory tract	ST63	emm77
NILSPYO770027	SRR28597794	SAMN40894847	PRJNA1098028	558/16	National Medicines Institute	2016	Poland: Greater Poland Voivodeship	Homo sapiens	pharyngitis	Respiratory tract	ST63	emm77
NILSPYO770028	SRR28597793	SAMN40894848	PRJNA1098028	560/16	National Medicines Institute	2016	Poland: Greater Poland Voivodeship	Homo sapiens	pharyngitis	Respiratory tract	ST63	emm77
NILSPYO770029	SRR28597792	SAMN40894849	PRJNA1098028	1536/16	National Medicines Institute	2016	Poland: Greater Poland Voivodeship	Homo sapiens	bacteremia	Invasive	ST63	emm77
NILSPYO770030	SRR28597791	SAMN40894850	PRJNA1098028	2121/16	National Medicines Institute	2016	Poland: Greater Poland Voivodeship	Homo sapiens	pharyngitis	Respiratory tract	ST63	emm77
NILSPYO770031	SRR28597790	SAMN40894851	PRJNA1098028	2122/16	National Medicines Institute	2016	Poland: Greater Poland Voivodeship	Homo sapiens	pharyngitis	Respiratory tract	ST63	emm77
NILSPYO770032	SRR28597789	SAMN40894852	PRJNA1098028	2390/16	National Medicines Institute	2016	Poland: Silesian Voivodenship	Homo sapiens	pharyngitis	Respiratory tract	ST63	emm77
NILSPYO770033	SRR28597788	SAMN40894853	PRJNA1098028	2629/16	National Medicines Institute	2016	Poland: Silesian Voivodenship	Homo sapiens	pharyngitis	Respiratory tract	ST63	emm77
NILSPYO770034	SRR28597786	SAMN40894854	PRJNA1098028	2631/16	National Medicines Institute	2016	Poland: Silesian Voivodenship	Homo sapiens	pharyngitis	Respiratory tract	ST63	emm77
NILSPYO770035	SRR28597785	SAMN40894855	PRJNA1098028	2886/16	National Medicines Institute	2016	Poland: Silesian Voivodenship	Homo sapiens	pharyngitis	Respiratory tract	ST63	emm77
NILSPYO770036	SRR28597784	SAMN40894856	PRJNA1098028	3156/16	National Medicines Institute	2016	Poland: Greater Poland Voivodeship	Homo sapiens	pharyngitis	Respiratory tract	ST63	emm77
NILSPYO770037	SRR28597783	SAMN40894857	PRJNA1098028	3258/16	National Medicines Institute	2016	Poland: Silesian Voivodenship	Homo sapiens	pharyngitis	Respiratory tract	ST63	emm77
NILSPYO770038	SRR28597782	SAMN40894858	PRJNA1098028	3265/16	National Medicines Institute	2016	Poland: Silesian Voivodenship	Homo sapiens	pharyngitis	Respiratory tract	ST63	emm77
NILSPYO770039	SRR28597781	SAMN40894859	PRJNA1098028	4173/16	National Medicines Institute	2016	Poland: Silesian Voivodenship	Homo sapiens	pharyngitis	Respiratory tract	ST63	emm77
NILSPYO770040	SRR28597780	SAMN40894860	PRJNA1098028	5426/16	National Medicines Institute	2016	Poland: Greater Poland Voivodeship	Homo sapiens	pharyngitis	Respiratory tract	ST63	emm77
NILSPYO770041	SRR28597779	SAMN40894861	PRJNA1098028	5429/16	National Medicines Institute	2016	Poland: Greater Poland Voivodeship	Homo sapiens	pharyngitis	Respiratory tract	ST63	emm77
NILSPYO770042	SRR28597778	SAMN40894862	PRJNA1098028	6044/16	National Medicines Institute	2016	Poland: Greater Poland Voivodeship	Homo sapiens	pharyngitis	Respiratory tract	ST63	emm77
NILSPYO770043	SRR28597777	SAMN40894863	PRJNA1098028	7278/16	National Medicines Institute	2016	Poland: Masovian Voivodeship	Homo sapiens	bacteremia	Invasive	ST63	emm77
NILSPYO770083	SRR28597771	SAMN40894864	PRJNA1098028	912/16	National Medicines Institute	2016	Poland: Silesian Voivodenship	Homo sapiens	pharyngitis	Respiratory tract	ST63	emm77
NILSPYO770045	SRR28597770	SAMN40894865	PRJNA1098028	1043/17	National Medicines Institute	2017	Poland: Silesian Voivodenship	Homo sapiens	pharyngitis	Respiratory tract	ST63	emm77
NILSPYO770046	SRR28597769	SAMN40894866	PRJNA1098028	1048/17	National Medicines Institute	2017	Poland: Silesian Voivodenship	Homo sapiens	pharyngitis	Respiratory tract	ST63	emm77
NILSPYO770047	SRR28597768	SAMN40894867	PRJNA1098028	6827/17	National Medicines Institute	2017	Poland: Opole Voivodeship	Homo sapiens	arthritis	Invasive	ST63	emm77
NILSPYO770048	SRR28597767	SAMN40894868	PRJNA1098028	7670/17	National Medicines Institute	2017	Poland: Greater Poland Voivodeship	Homo sapiens	pharyngitis	Respiratory tract	ST63	emm77
NILSPYO770049	SRR28597766	SAMN40894869	PRJNA1098028	8373/17	National Medicines Institute	2017	Poland: Silesian Voivodenship	Homo sapiens	pharyngitis	Respiratory tract	ST63	emm77

## Sheet: Illumina_data_stats
Sample_name	Illumina_reads	Illumina_data (bases)																file format type num_seqs sum_len min_len avg_len max_len
NILSPYO771001	1,606,887	446,983,113																NILSPYO770002_3kb_q20.fastq.gz FASTQ DNA 32,893 365,810,072 3,000 11,121.2 57,738
NILSPYO771002	1,364,215	380,955,219																NILSPYO770020_3kb_q20.fastq.gz FASTQ DNA 35,011 415,191,739 3,000 11,858.9 85,009
NILSPYO771004	1,155,787	325,718,541																NILSPYO770049_3kb_q20.fastq.gz FASTQ DNA 43,362 493,103,395 3,000 11,371.8 83,483
NILSPYO771005	1,382,025	387,760,462																NILSPYO771001_3kb_q20.fastq.gz FASTQ DNA 48,140 559,620,494 3,000 11,624.9 66,970
NILSPYO771006	868.707	244,626,359																NILSPYO771004_3kb_q20.fastq.gz FASTQ DNA 61,926 709,834,309 3,000 11,462.6 78,490
NILSPYO771007	988.117	279,255,851
NILSPYO771008	893.391	250,951,622
NILSPYO771009	1,227,280	345,574,382
NILSPYO771010	780.686	219,482,282
NILSPYO771011	993.957	279,885,253
NILSPYO771012	1,006,449	283,666,725
NILSPYO771013	871.289	245,438,852
NILSPYO771014	1,014,333	285,282,547
NILSPYO771015	1,122,763	315,428,639
NILSPYO771016	1,179,190	331,491,886
NILSPYO771017	1,071,200	300,819,271
NILSPYO771018	1,137,362	318,489,577
NILSPYO771019	1,132,629	316,596,501
NILSPYO771020	1,176,597	328,235,046
NILSPYO771021	1,378,964	385,899,698
NILSPYO771022	752.716	212,013,241
NILSPYO771023	1,152,803	322,949,846
NILSPYO771026	1,043,613	292,541,931
NILSPYO771027	1,103,850	310,657,742
NILSPYO771028	974.558	274,035,762
NILSPYO771029	1,313,906	369,658,228
NILSPYO771030	1,264,123	355,628,270
NILSPYO771031	935.468	263,162,192
NILSPYO771032	1,262,542	356,253,128
NILSPYO771033	1,141,628	319,660,304
NILSPYO771034	1,467,860	410,468,954
NILSPYO771035	940.544	264,716,732
NILSPYO771036	1,137,594	320,255,558
NILSPYO771037	1,367,979	385,061,943
NILSPYO771038	993,990	279,834,628
NILSPYO771039	967,590	272,894,840
NILSPYO771040	1,045,376	291,085,339
NILSPYO771041	1,067,658	297,806,631
NILSPYO771042	1,205,855	337,849,071
NILSPYO771043	923.641	258,448,386
NILSPYO771045	1,028,696	286,202,187
NILSPYO771046	1,198,639	333,503,982
NILSPYO771047	714.945	200,038,614
NILSPYO771048	1,209,590	337,056,040
NILSPYO771049	1,174,798	328,653,663
NILSPYO771051	1,131,323	317,460,269
NILSPYO771052	1,014,225	285,993,904
NILSPYO771053	996.714	281,017,840
NILSPYO771054	1,393,296	390,458,388
NILSPYO771056	1,564,201	439,880,422
NILSPYO771057	1,113,402	312,351,090
NILSPYO771058	1,501,841	416,791,278
NILSPYO771059	719.534	201,894,839
NILSPYO771060	1,364,489	380,632,770
NILSPYO771061	1,322,452	368,686,348
NILSPYO771062	1,081,185	303,689,112
NILSPYO771063	1,010,456	285,212,647
NILSPYO771064	925.595	260,030,244
NILSPYO771065	1,154,037	324,078,206
NILSPYO771066	1,152,556	322,326,074
NILSPYO771067	1,214,816	340,483,785
NILSPYO771068	1,533,408	430,324,199
NILSPYO771069	962.327	268,694,024
NILSPYO771070	1,389,453	387,096,532
NILSPYO771071	747.292	209,619,437
NILSPYO771072	1,046,528	292,791,208
NILSPYO771073	1,288,914	362,666,554
NILSPYO771074	1,030,063	288,754,276
NILSPYO771075	805.901	226,780,909
NILSPYO771076	898,600	250,806,302
NILSPYO771077	761.645	212,231,740
NILSPYO771078	829.181	231,703,186
NILSPYO771079	942.702	263,559,077
NILSPYO771081	1,226,272	343,427,997
NILSPYO771082	1,060,175	296,864,876
NILSPYO771083	886,000	248,638,806
NILSPYO771085	1,007,364	282,065,328
NILSPYO771086	968,700	272,543,246
NILSPYO771087	1,140,563	321,476,924
NILSPYO771088	1,163,267	326,375,861
NILSPYO771090	1,006,046	281,502,376
NILSPYO771092	1,061,751	297,338,566
NILSPYO771093	1,181,070	329,989,550
NILSPYO771094	1,003,617	279,820,407
NILSPYO771096	890.131	249,438,956
NILSPYO771097	1,058,144	297,156,952
NILSPYO771098	960.708	269,943,150
NILSPYO770002	652.529	338,406,122
NILSPYO770003	491.025	259,590,301
NILSPYO770004	594.476	320,441,564
NILSPYO770005	241.375	123,080,377
NILSPYO770006	392.707	208,276,935
NILSPYO770007	421.501	223,996,761
NILSPYO770008	396.012	209,033,118
NILSPYO770111	313.375	159,798,420
NILSPYO770009	571.172	304,766,536
NILSPYO770010	499.665	259,252,399
NILSPYO770011	465.546	245,572,851
NILSPYO770012	604.907	323,133,241
NILSPYO770013	260.601	133,084,410
NILSPYO770014	420.333	218,436,803
NILSPYO770015	235.594	123,917,312
NILSPYO770016	293.458	153,464,958
NILSPYO770017	693.885	394,026,851
NILSPYO770018	449.539	251,289,184
NILSPYO770019	498.323	280,808,547
NILSPYO770020	612.034	340,764,543
NILSPYO770021	925.502	511,456,762
NILSPYO770022	443,710	250,410,728
NILSPYO770023	847.975	468,407,846
NILSPYO770024	283.819	162,985,776
NILSPYO770025	453.509	259,277,065
NILSPYO770026	322.569	183,130,657
NILSPYO770027	1,102,390	630,322,512
NILSPYO770028	1,914,762	1,043,068,118
NILSPYO770029	657.556	330,768,336
NILSPYO770030	406.965	224,394,846
NILSPYO770031	562,980	316,596,837
NILSPYO770032	536.643	306,226,582
NILSPYO770033	600.409	285,422,993
NILSPYO770034	1,171,543	568,742,754
NILSPYO770035	541.143	258,797,737
NILSPYO770036	358.319	156,265,109
NILSPYO770037	633.048	308,770,159
NILSPYO770038	1,120,981	532,381,552
NILSPYO770039	1,038,244	495,768,040
NILSPYO770040	1,255,793	595,778,992
NILSPYO770041	468.571	202,588,370
NILSPYO770042	738.036	327,989,448
NILSPYO770043	223,820	97,995,707
NILSPYO770083	328.707	97,283,205
NILSPYO770045	340.045	152,179,910
NILSPYO770046	478,720	210,899,996
NILSPYO770047	606.388	290,890,479
NILSPYO770048	717,800	410,734,779
NILSPYO770049	1,115,789	528,186,634

## Sheet: Denovo_assembly_stats
Assembly	Contigs	Total_bp	Min	Max	Ave	Ave_GC%	Non-ACGT-nt
NILSPYO771001	32	1935908	112	314536	60497.1	38.3%	0
NILSPYO771002	31	1936110	112	313765	62455.2	38.3%	0
NILSPYO771004	26	1890009	111	451109	72692.7	38.3%	0
NILSPYO771005	31	1914779	111	389471	61767.1	38.3%	0
NILSPYO771006	29	1944370	112	419007	67047.2	38.3%	0
NILSPYO771007	30	1935809	111	313765	64527.0	38.3%	0
NILSPYO771008	56	1953293	116	413908	34880.2	38.3%	0
NILSPYO771009	26	1941600	111	445413	74676.9	38.3%	0
NILSPYO771010	28	1909292	112	451257	68189.0	38.3%	0
NILSPYO771011	28	1882937	111	329393	67247.8	38.3%	0
NILSPYO771012	25	1895127	112	451191	75805.1	38.3%	0
NILSPYO771013	25	1934534	112	445360	77381.4	38.3%	0
NILSPYO771014	27	1895281	112	340439	70195.6	38.3%	0
NILSPYO771015	49	1941079	111	414127	39613.9	38.3%	0
NILSPYO771016	28	1808918	111	367749	64604.2	38.3%	0
NILSPYO771017	31	1922184	112	301213	62005.9	38.3%	0
NILSPYO771018	24	1907414	111	791937	79475.6	38.2%	0
NILSPYO771019	31	1936355	112	313765	62463.1	38.3%	0
NILSPYO771020	31	1922422	112	301213	62013.6	38.3%	0
NILSPYO771021	24	1906736	112	791890	79447.3	38.2%	0
NILSPYO771022	33	1924045	111	301570	58304.4	38.3%	0
NILSPYO771023	25	1895625	112	791902	75825.0	38.3%	0
NILSPYO771026	27	1895611	111	329364	70207.8	38.3%	0
NILSPYO771027	31	1924233	111	297211	62072.0	38.3%	0
NILSPYO771028	32	1924250	112	301571	60132.8	38.3%	0
NILSPYO771029	32	1924353	111	301571	60136.0	38.3%	0
NILSPYO771030	33	1958912	111	300236	59361.0	38.3%	0
NILSPYO771031	27	1934509	111	445187	71648.5	38.3%	0
NILSPYO771032	48	1962019	100	285604	40875.4	38.3%	0
NILSPYO771033	42	1925703	111	699802	45850.1	38.3%	0
NILSPYO771034	33	1936035	112	313439	58667.7	38.3%	0
NILSPYO771035	49	1962051	100	285603	40041.9	38.3%	0
NILSPYO771036	48	1961974	100	285604	40874.5	38.3%	0
NILSPYO771037	30	1946132	112	301609	64871.1	38.3%	0
NILSPYO771038	27	1966389	111	445166	72829.2	38.2%	0
NILSPYO771039	32	1966583	111	301572	61455.7	38.2%	0
NILSPYO771040	33	1924110	112	301571	58306.4	38.3%	0
NILSPYO771041	31	1946307	111	301599	62784.1	38.3%	0
NILSPYO771042	43	1923735	112	285603	44738.0	38.3%	0
NILSPYO771043	30	1968929	112	477504	65631.0	38.3%	0
NILSPYO771045	27	1936247	111	445339	71712.9	38.3%	0
NILSPYO771046	33	1935947	112	313765	58665.1	38.3%	0
NILSPYO771047	31	1946125	111	419047	62778.2	38.3%	0
NILSPYO771048	33	1920629	112	420121	58200.9	38.3%	0
NILSPYO771049	46	1962013	100	480899	42652.5	38.3%	0
NILSPYO771051	49	1962041	100	285604	40041.7	38.3%	0
NILSPYO771052	40	2004723	111	435296	50118.1	38.3%	0
NILSPYO771053	28	1932967	111	435609	69034.5	38.3%	0
NILSPYO771054	30	1924656	111	370587	64155.2	38.2%	0
NILSPYO771056	55	1939921	112	451211	35271.3	38.3%	0
NILSPYO771057	28	1924600	111	370652	68735.7	38.2%	0
NILSPYO771058	36	1992023	112	445379	55334.0	38.1%	0
NILSPYO771059	23	1924829	111	778498	83688.2	38.2%	0
NILSPYO771060	37	1923855	112	329142	51996.1	38.3%	0
NILSPYO771061	28	1966305	112	445319	70225.2	38.2%	0
NILSPYO771062	29	1966778	111	301590	67819.9	38.2%	0
NILSPYO771063	30	1966819	111	301572	65560.6	38.2%	0
NILSPYO771064	28	1966847	111	301571	70244.5	38.2%	0
NILSPYO771065	33	2032767	111	301572	61599.0	38.1%	0
NILSPYO771066	29	1967509	111	477650	67845.1	38.2%	0
NILSPYO771067	28	1924560	112	370512	68734.3	38.2%	0
NILSPYO771068	28	1840874	111	329177	65745.5	38.3%	0
NILSPYO771069	27	1966357	111	445166	72828.0	38.2%	0
NILSPYO771070	31	1966355	111	301572	63430.8	38.2%	0
NILSPYO771071	30	1938240	112	419009	64608.0	38.3%	0
NILSPYO771072	31	1966590	111	301572	63438.4	38.2%	0
NILSPYO771073	37	1923905	112	285598	51997.4	38.3%	0
NILSPYO771074	26	1938253	111	445349	74548.2	38.3%	0
NILSPYO771075	30	1963161	111	435354	65438.7	38.2%	0
NILSPYO771076	27	1936407	112	445348	71718.8	38.3%	0
NILSPYO771077	30	1966775	112	301572	65559.2	38.2%	0
NILSPYO771078	27	1966898	112	445186	72848.1	38.2%	0
NILSPYO771079	27	1966299	111	445186	72825.9	38.2%	0
NILSPYO771081	28	1966815	112	301572	70243.4	38.2%	0
NILSPYO771082	31	1966916	111	297033	63448.9	38.2%	0
NILSPYO771083	27	1925537	112	329165	71316.2	38.2%	0
NILSPYO771085	31	1966377	112	301572	63431.5	38.2%	0
NILSPYO771086	36	1924392	112	480898	53455.3	38.3%	0
NILSPYO771087	40	1924055	112	283990	48101.4	38.3%	0
NILSPYO771088	30	1966899	112	301570	65563.3	38.2%	0
NILSPYO771090	26	1883125	112	451168	72427.9	38.2%	0
NILSPYO771092	30	1960732	111	301572	65357.7	38.2%	0
NILSPYO771093	29	1966812	112	301572	67821.1	38.2%	0
NILSPYO771094	25	1966940	112	445355	78677.6	38.2%	0
NILSPYO771096	33	1956389	112	301572	59284.5	38.2%	0
NILSPYO771097	31	1966562	111	301571	63437.5	38.2%	0
NILSPYO771098	30	1966919	112	301570	65564.0	38.2%	0
NILSPYO770002	26	1926583	112	838388	74099.3	38.2%	0
NILSPYO770003	32	1962949	112	434237	61342.2	38.2%	0
NILSPYO770004	24	1925717	111	779049	80238.2	38.2%	0
NILSPYO770005	24	1924815	111	778296	80200.6	38.2%	0
NILSPYO770006	26	1883576	112	737093	72445.2	38.2%	0
NILSPYO770007	27	1967315	111	445414	72863.5	38.2%	0
NILSPYO770008	24	1851652	111	737071	77152.2	38.3%	0
NILSPYO770111	24	1926488	112	838388	80270.3	38.2%	0
NILSPYO770009	34	1972146	126	436977	58004.3	38.2%	0
NILSPYO770010	28	1966998	105	444888	70249.9	38.2%	0
NILSPYO770011	24	1925298	111	778559	80220.8	38.2%	0
NILSPYO770012	26	1968084	112	821167	75695.5	38.2%	0
NILSPYO770013	24	1925804	112	779062	80241.8	38.2%	0
NILSPYO770014	61	1985332	112	432958	32546.4	38.2%	0
NILSPYO770015	24	1924969	111	778305	80207.0	38.2%	0
NILSPYO770016	27	1925023	112	370425	71297.1	38.2%	0
NILSPYO770017	26	1940121	112	779053	74620.0	38.1%	0
NILSPYO770018	28	1924793	111	778280	68742.6	38.2%	0
NILSPYO770019	28	1924970	112	778305	68748.9	38.2%	0
NILSPYO770020	25	1897830	112	779773	75913.2	38.3%	0
NILSPYO770021	26	1924950	112	778285	74036.5	38.2%	0
NILSPYO770022	26	1924935	112	778280	74036.0	38.2%	0
NILSPYO770023	28	1925253	112	778520	68759.0	38.2%	0
NILSPYO770024	27	1883707	112	737042	69766.9	38.2%	0
NILSPYO770025	26	1925086	111	778305	74041.8	38.2%	0
NILSPYO770026	26	1925032	112	778305	74039.7	38.2%	0
NILSPYO770027	26	1924665	112	778280	74025.6	38.2%	0
NILSPYO770028	28	1924985	112	778320	68749.5	38.2%	0
NILSPYO770029	58	1983644	111	428707	34200.8	38.2%	0
NILSPYO770030	26	1924660	112	778285	74025.4	38.2%	0
NILSPYO770031	26	1924939	111	778285	74036.1	38.2%	0
NILSPYO770032	27	1967375	112	444928	72865.7	38.2%	0
NILSPYO770033	27	1967849	112	445409	72883.3	38.2%	0
NILSPYO770034	27	1967851	111	445409	72883.4	38.2%	0
NILSPYO770035	26	1967895	112	445409	75688.3	38.2%	0
NILSPYO770036	31	1925761	105	407543	62121.3	38.2%	0
NILSPYO770037	29	1967629	112	445424	67849.3	38.2%	0
NILSPYO770038	26	1926480	112	779753	74095.4	38.2%	0
NILSPYO770039	30	1967114	112	301571	65570.5	38.2%	0
NILSPYO770040	26	1883538	111	736873	72443.8	38.2%	0
NILSPYO770041	31	1924741	112	407644	62088.4	38.2%	0
NILSPYO770042	26	1925178	111	778280	74045.3	38.2%	0
NILSPYO770043	41	1918651	105	331355	46796.4	38.3%	0
NILSPYO770083	16	1964133	275	519013	122758.3	38.2%	0
NILSPYO770045	32	1939911	105	391259	60622.2	38.1%	0
NILSPYO770046	37	1966901	105	301469	53159.5	38.2%	0
NILSPYO770047	24	1853020	112	749283	77209.2	38.3%	0
NILSPYO770048	26	1924982	112	778285	74037.8	38.2%	0
NILSPYO770049	51	2013172	111	346700	39474.0	38.1%	0

## Sheet: Nanopore_data_stats
Sample_name	Nanopore_reads	Nanopore_data (bases)	Average_length	Maximum_length
NILSPYO770002	32893	365810072	11121.2	57738
NILSPYO770020	35011	415191739	11858.9	85009
NILSPYO770049	43362	493103395	11371.8	83483
NILSPYO771001	48140	559620494	11624.9	66970
NILSPYO771004	61926	709834309	11462.6	78490
NILSPYO771038	47668	566290697	11879.9	77280
NILSPYO771039	42559	460247899	10814.3	73363
NILSPYO771065	58320	663432004	11375.7	72533

## Sheet: M77_complete-genomes
Sample_name	GenBank_Accesion	Chromosome_size (bp)	GC(%)
NILSPYO770002	CP155736	1963238	38.35
NILSPYO770020	CP155735	1926430	38.41
NILSPYO770049	CP155734	2066953	38.24
NILSPYO771001	CP155741	1972692	38.46
NILSPYO771004	CP155740	1924471	38.47
NILSPYO771038	CP155739	2003379	38.34
NILSPYO771039	CP155738	2002007	38.34
NILSPYO771065	CP155737	2067793	38.28
