# Supplementary material for: ICESp1109, a Novel Hybrid Integrative Conjugative Element of Macrolide-Resistant Streptococcus pyogenes Serotype M77 Collected Between 2003 and 2017 in Poland
Source: J Infect Dis. 2024 Oct 12;231(3):e521–30. doi: 10.1093/infdis/jiae473 (PMC11911784; doi:10.1093/infdis/jiae473)
Supplement: jiae473_Supplementary_Data [file jiae473_supplementary_data.zip › Supplemental_File_S11final.xlsx]

## Sheet: NILSPYO771001_ref_pairwise_dist
snp-dists 0.8.2	ERR028578	ERR033198	ERR111868	ERR1359871	ERR1359874	ERR1434028	ERR1434083	ERR1515487	ERR1515584	ERR1515666	ERR1515687	ERR1516061	ERR1732745	ERR1732814	ERR1733196	ERR1733365	ERR1733572	ERR1733626	ERR1734232	ERR1734264	ERR1734572	ERR1734646	ERR1734850	ERR1734961	ERR1735076	ERR2649766	ERR2649796	ERR2650043	ERR2650201	ERR3604280	ERR3604298	ERR4165558	ERR4165564	ERR4165566	ERR4165567	ERR4165570	ERR4165572	ERR4165584	ERR4165587	ERR467365	ERR473575	ERR473624	ERR473679	ERR473722	G773	GA19702	NCTC12057	NCTC13742	NILSPYO770002
ERR028578	0	5	6	50	47	11	12	26	15	50	32	42	48	12	11	47	9	50	7	10	50	49	48	14	12	24	18	11	11	47	22	43	47	51	51	49	47	47	47	10	10	12	11	13	51	12	8	10	13
ERR033198	5	0	11	55	52	16	17	31	20	55	37	47	53	17	16	52	14	55	12	15	55	54	53	19	17	29	23	16	16	52	27	48	52	56	56	54	52	52	52	13	15	17	16	18	56	17	13	15	18
ERR111868	6	11	0	56	53	17	18	32	21	56	38	48	54	18	17	53	15	56	13	16	56	55	54	20	18	30	24	17	17	53	28	49	53	57	57	55	53	53	53	16	16	18	17	19	57	18	14	16	19
ERR1359871	50	55	56	0	19	57	58	68	61	0	74	12	20	58	57	19	59	22	53	56	0	21	20	60	58	66	60	61	61	19	64	15	19	23	23	21	19	19	19	60	56	58	55	59	23	58	50	56	59
ERR1359874	47	52	53	19	0	54	55	65	58	19	71	11	17	55	54	0	56	19	50	53	19	18	17	57	55	63	57	58	58	16	61	12	16	20	8	18	16	16	16	57	53	55	52	56	20	55	47	53	56
ERR1434028	11	16	17	57	54	0	1	33	22	57	39	49	55	1	0	54	20	57	14	17	57	56	55	21	19	31	25	22	22	54	29	50	54	58	58	56	54	54	54	21	17	19	18	20	58	19	15	17	20
ERR1434083	12	17	18	58	55	1	0	34	23	58	40	50	56	0	1	55	21	58	15	18	58	57	56	22	20	32	26	23	23	55	30	51	55	59	59	57	55	55	55	22	18	20	19	21	59	20	16	18	21
ERR1515487	26	31	32	68	65	33	34	0	37	68	32	60	66	34	33	65	35	66	29	32	68	67	66	36	34	24	22	37	37	65	22	61	65	69	69	67	65	65	65	36	32	34	33	35	69	34	26	32	35
ERR1515584	15	20	21	61	58	22	23	37	0	61	43	53	59	23	22	58	24	61	18	17	61	60	59	19	19	35	29	26	26	58	33	54	58	62	62	60	58	58	58	25	17	17	22	6	62	23	19	17	20
ERR1515666	50	55	56	0	19	57	58	68	61	0	74	12	20	58	57	19	59	22	53	56	0	21	20	60	58	66	60	61	61	19	64	15	19	23	23	21	19	19	19	60	56	58	55	59	23	58	50	56	59
ERR1515687	32	37	38	74	71	39	40	32	43	74	0	66	72	40	39	71	41	72	35	38	74	73	72	42	40	30	28	43	43	71	28	67	71	75	75	73	71	71	71	42	38	40	39	41	75	40	32	38	41
ERR1516061	42	47	48	12	11	49	50	60	53	12	66	0	12	50	49	11	51	14	45	48	12	13	12	52	50	58	52	53	53	11	56	7	11	15	15	13	11	11	11	52	48	50	47	51	15	50	42	48	51
ERR1732745	48	53	54	20	17	55	56	66	59	20	72	12	0	56	55	17	57	12	51	54	20	5	0	58	56	64	58	59	59	9	62	13	9	13	21	5	17	17	17	58	54	56	53	57	13	56	48	54	57
ERR1732814	12	17	18	58	55	1	0	34	23	58	40	50	56	0	1	55	21	58	15	18	58	57	56	22	20	32	26	23	23	55	30	51	55	59	59	57	55	55	55	22	18	20	19	21	59	20	16	18	21
ERR1733196	11	16	17	57	54	0	1	33	22	57	39	49	55	1	0	54	20	57	14	17	57	56	55	21	19	31	25	22	22	54	29	50	54	58	58	56	54	54	54	21	17	19	18	20	58	19	15	17	20
ERR1733365	47	52	53	19	0	54	55	65	58	19	71	11	17	55	54	0	56	19	50	53	19	18	17	57	55	63	57	58	58	16	61	12	16	20	8	18	16	16	16	57	53	55	52	56	20	55	47	53	56
ERR1733572	9	14	15	59	56	20	21	35	24	59	41	51	57	21	20	56	0	59	16	19	59	58	57	23	21	33	27	20	20	56	31	52	56	60	60	58	56	56	56	19	19	21	20	22	60	21	17	19	22
ERR1733626	50	55	56	22	19	57	58	66	61	22	72	14	12	58	57	19	59	0	53	56	22	13	12	60	58	64	58	61	61	7	62	15	11	15	23	13	19	19	19	60	56	58	55	59	15	58	50	56	59
ERR1734232	7	12	13	53	50	14	15	29	18	53	35	45	51	15	14	50	16	53	0	13	53	52	51	17	15	27	21	18	18	50	25	46	50	54	54	52	50	50	50	17	13	15	14	16	54	15	11	13	16
ERR1734264	10	15	16	56	53	17	18	32	17	56	38	48	54	18	17	53	19	56	13	0	56	55	54	16	14	30	24	21	21	53	28	49	53	57	57	55	53	53	53	20	10	14	17	15	57	18	14	0	15
ERR1734572	50	55	56	0	19	57	58	68	61	0	74	12	20	58	57	19	59	22	53	56	0	21	20	60	58	66	60	61	61	19	64	15	19	23	23	21	19	19	19	60	56	58	55	59	23	58	50	56	59
ERR1734646	49	54	55	21	18	56	57	67	60	21	73	13	5	57	56	18	58	13	52	55	21	0	5	59	57	65	59	60	60	10	63	14	10	14	22	6	18	18	18	59	55	57	54	58	14	57	49	55	58
ERR1734850	48	53	54	20	17	55	56	66	59	20	72	12	0	56	55	17	57	12	51	54	20	5	0	58	56	64	58	59	59	9	62	13	9	13	21	5	17	17	17	58	54	56	53	57	13	56	48	54	57
ERR1734961	14	19	20	60	57	21	22	36	19	60	42	52	58	22	21	57	23	60	17	16	60	59	58	0	18	34	28	25	25	57	32	53	57	61	61	59	57	57	57	24	16	16	21	17	61	22	18	16	19
ERR1735076	12	17	18	58	55	19	20	34	19	58	40	50	56	20	19	55	21	58	15	14	58	57	56	18	0	32	26	23	23	55	30	51	55	59	59	57	55	55	55	22	14	16	19	17	59	20	16	14	17
ERR2649766	24	29	30	66	63	31	32	24	35	66	30	58	64	32	31	63	33	64	27	30	66	65	64	34	32	0	20	35	35	63	20	59	63	67	67	65	63	63	63	34	30	32	31	33	67	32	24	30	33
ERR2649796	18	23	24	60	57	25	26	22	29	60	28	52	58	26	25	57	27	58	21	24	60	59	58	28	26	20	0	29	29	57	18	53	57	61	61	59	57	57	57	28	24	26	25	27	61	26	18	24	27
ERR2650043	11	16	17	61	58	22	23	37	26	61	43	53	59	23	22	58	20	61	18	21	61	60	59	25	23	35	29	0	0	58	33	54	58	62	62	60	58	58	58	21	21	23	22	24	62	23	19	21	24
ERR2650201	11	16	17	61	58	22	23	37	26	61	43	53	59	23	22	58	20	61	18	21	61	60	59	25	23	35	29	0	0	58	33	54	58	62	62	60	58	58	58	21	21	23	22	24	62	23	19	21	24
ERR3604280	47	52	53	19	16	54	55	65	58	19	71	11	9	55	54	16	56	7	50	53	19	10	9	57	55	63	57	58	58	0	61	12	8	12	20	10	16	16	16	57	53	55	52	56	12	55	47	53	56
ERR3604298	22	27	28	64	61	29	30	22	33	64	28	56	62	30	29	61	31	62	25	28	64	63	62	32	30	20	18	33	33	61	0	57	61	65	65	63	61	61	61	32	28	30	29	31	65	30	22	28	31
ERR4165558	43	48	49	15	12	50	51	61	54	15	67	7	13	51	50	12	52	15	46	49	15	14	13	53	51	59	53	54	54	12	57	0	12	16	16	14	12	12	12	53	49	51	48	52	16	51	43	49	52
ERR4165564	47	52	53	19	16	54	55	65	58	19	71	11	9	55	54	16	56	11	50	53	19	10	9	57	55	63	57	58	58	8	61	12	0	12	20	10	16	16	16	57	53	55	52	56	12	55	47	53	56
ERR4165566	51	56	57	23	20	58	59	69	62	23	75	15	13	59	58	20	60	15	54	57	23	14	13	61	59	67	61	62	62	12	65	16	12	0	24	14	20	20	20	61	57	59	56	60	0	59	51	57	60
ERR4165567	51	56	57	23	8	58	59	69	62	23	75	15	21	59	58	8	60	23	54	57	23	22	21	61	59	67	61	62	62	20	65	16	20	24	0	22	20	20	20	61	57	59	56	60	24	59	51	57	60
ERR4165570	49	54	55	21	18	56	57	67	60	21	73	13	5	57	56	18	58	13	52	55	21	6	5	59	57	65	59	60	60	10	63	14	10	14	22	0	18	18	18	59	55	57	54	58	14	57	49	55	58
ERR4165572	47	52	53	19	16	54	55	65	58	19	71	11	17	55	54	16	56	19	50	53	19	18	17	57	55	63	57	58	58	16	61	12	16	20	20	18	0	0	2	57	53	55	52	56	20	55	47	53	56
ERR4165584	47	52	53	19	16	54	55	65	58	19	71	11	17	55	54	16	56	19	50	53	19	18	17	57	55	63	57	58	58	16	61	12	16	20	20	18	0	0	2	57	53	55	52	56	20	55	47	53	56
ERR4165587	47	52	53	19	16	54	55	65	58	19	71	11	17	55	54	16	56	19	50	53	19	18	17	57	55	63	57	58	58	16	61	12	16	20	20	18	2	2	0	57	53	55	52	56	20	55	47	53	56
ERR467365	10	13	16	60	57	21	22	36	25	60	42	52	58	22	21	57	19	60	17	20	60	59	58	24	22	34	28	21	21	57	32	53	57	61	61	59	57	57	57	0	20	22	21	23	61	22	18	20	23
ERR473575	10	15	16	56	53	17	18	32	17	56	38	48	54	18	17	53	19	56	13	10	56	55	54	16	14	30	24	21	21	53	28	49	53	57	57	55	53	53	53	20	0	14	17	15	57	18	14	10	15
ERR473624	12	17	18	58	55	19	20	34	17	58	40	50	56	20	19	55	21	58	15	14	58	57	56	16	16	32	26	23	23	55	30	51	55	59	59	57	55	55	55	22	14	0	19	15	59	20	16	14	17
ERR473679	11	16	17	55	52	18	19	33	22	55	39	47	53	19	18	52	20	55	14	17	55	54	53	21	19	31	25	22	22	52	29	48	52	56	56	54	52	52	52	21	17	19	0	20	56	19	15	17	20
ERR473722	13	18	19	59	56	20	21	35	6	59	41	51	57	21	20	56	22	59	16	15	59	58	57	17	17	33	27	24	24	56	31	52	56	60	60	58	56	56	56	23	15	15	20	0	60	21	17	15	18
G773	51	56	57	23	20	58	59	69	62	23	75	15	13	59	58	20	60	15	54	57	23	14	13	61	59	67	61	62	62	12	65	16	12	0	24	14	20	20	20	61	57	59	56	60	0	59	51	57	60
GA19702	12	17	18	58	55	19	20	34	23	58	40	50	56	20	19	55	21	58	15	18	58	57	56	22	20	32	26	23	23	55	30	51	55	59	59	57	55	55	55	22	18	20	19	21	59	0	16	18	21
NCTC12057	8	13	14	50	47	15	16	26	19	50	32	42	48	16	15	47	17	50	11	14	50	49	48	18	16	24	18	19	19	47	22	43	47	51	51	49	47	47	47	18	14	16	15	17	51	16	0	14	17
NCTC13742	10	15	16	56	53	17	18	32	17	56	38	48	54	18	17	53	19	56	13	0	56	55	54	16	14	30	24	21	21	53	28	49	53	57	57	55	53	53	53	20	10	14	17	15	57	18	14	0	15
NILSPYO770002	13	18	19	59	56	20	21	35	20	59	41	51	57	21	20	56	22	59	16	15	59	58	57	19	17	33	27	24	24	56	31	52	56	60	60	58	56	56	56	23	15	17	20	18	60	21	17	15	0
NILSPYO770003	12	17	18	58	55	19	20	34	19	58	40	50	56	20	19	55	21	58	15	14	58	57	56	18	16	32	26	23	23	55	30	51	55	59	59	57	55	55	55	22	14	16	19	17	59	20	16	14	5
NILSPYO770004	12	17	18	58	55	19	20	34	19	58	40	50	56	20	19	55	21	58	15	14	58	57	56	18	16	32	26	23	23	55	30	51	55	59	59	57	55	55	55	22	14	16	19	17	59	20	16	14	5
NILSPYO770005	14	19	20	60	57	21	22	36	21	60	42	52	58	22	21	57	23	60	17	16	60	59	58	20	18	34	28	25	25	57	32	53	57	61	61	59	57	57	57	24	16	18	21	19	61	22	18	16	7
NILSPYO770006	18	23	24	64	61	25	26	40	25	64	46	56	62	26	25	61	27	64	21	20	64	63	62	24	22	38	32	29	29	61	36	57	61	65	65	63	61	61	61	28	20	22	25	23	65	26	22	20	11
NILSPYO770007	13	18	19	59	56	20	21	35	20	59	41	51	57	21	20	56	22	59	16	15	59	58	57	19	17	33	27	24	24	56	31	52	56	60	60	58	56	56	56	23	15	17	20	18	60	21	17	15	6
NILSPYO770008	11	16	17	57	54	18	19	33	22	57	39	49	55	19	18	54	20	57	14	17	57	56	55	21	19	31	25	22	22	54	29	50	54	58	58	56	54	54	54	21	17	19	18	20	58	19	15	17	20
NILSPYO770009	14	19	20	60	57	21	22	36	21	60	42	52	58	22	21	57	23	60	17	16	60	59	58	20	18	34	28	25	25	57	32	53	57	61	61	59	57	57	57	24	16	18	21	19	61	22	18	16	7
NILSPYO770010	18	23	24	64	61	25	26	40	25	64	46	56	62	26	25	61	27	64	21	20	64	63	62	24	22	38	32	29	29	61	36	57	61	65	65	63	61	61	61	28	20	22	25	23	65	26	22	20	11
NILSPYO770011	14	19	20	60	57	21	22	36	21	60	42	52	58	22	21	57	23	60	17	16	60	59	58	20	18	34	28	25	25	57	32	53	57	61	61	59	57	57	57	24	16	18	21	19	61	22	18	16	5
NILSPYO770012	11	16	17	57	54	18	19	33	18	57	39	49	55	19	18	54	20	57	14	13	57	56	55	17	15	31	25	22	22	54	29	50	54	58	58	56	54	54	54	21	13	15	18	16	58	19	15	13	2
NILSPYO770013	13	18	19	59	56	20	21	35	20	59	41	51	57	21	20	56	22	59	16	15	59	58	57	19	17	33	27	24	24	56	31	52	56	60	60	58	56	56	56	23	15	17	20	18	60	21	17	15	6
NILSPYO770014	12	17	18	58	55	19	20	34	19	58	40	50	56	20	19	55	21	58	15	14	58	57	56	18	16	32	26	23	23	55	30	51	55	59	59	57	55	55	55	22	14	16	19	17	59	20	16	14	3
NILSPYO770015	15	20	21	61	58	22	23	37	22	61	43	53	59	23	22	58	24	61	18	17	61	60	59	21	19	35	29	26	26	58	33	54	58	62	62	60	58	58	58	25	17	19	22	20	62	23	19	17	8
NILSPYO770016	16	21	22	62	59	23	24	38	23	62	44	54	60	24	23	59	25	62	19	18	62	61	60	22	20	36	30	27	27	59	34	55	59	63	63	61	59	59	59	26	18	20	23	21	63	24	20	18	9
NILSPYO770017	16	21	22	62	59	23	24	38	23	62	44	54	60	24	23	59	25	62	19	18	62	61	60	22	20	36	30	27	27	59	34	55	59	63	63	61	59	59	59	26	18	20	23	21	63	24	20	18	9
NILSPYO770018	16	21	22	62	59	23	24	38	23	62	44	54	60	24	23	59	25	62	19	18	62	61	60	22	20	36	30	27	27	59	34	55	59	63	63	61	59	59	59	26	18	20	23	21	63	24	20	18	9
NILSPYO770019	15	20	21	61	58	22	23	37	22	61	43	53	59	23	22	58	24	61	18	17	61	60	59	21	19	35	29	26	26	58	33	54	58	62	62	60	58	58	58	25	17	19	22	20	62	23	19	17	8
NILSPYO770020	12	17	18	58	55	19	20	34	23	58	40	50	56	20	19	55	21	58	15	18	58	57	56	22	20	32	26	23	23	55	30	51	55	59	59	57	55	55	55	22	18	20	19	21	59	20	16	18	21
NILSPYO770021	15	20	21	61	58	22	23	37	22	61	43	53	59	23	22	58	24	61	18	17	61	60	59	21	19	35	29	26	26	58	33	54	58	62	62	60	58	58	58	25	17	19	22	20	62	23	19	17	8
NILSPYO770022	16	21	22	62	59	23	24	38	23	62	44	54	60	24	23	59	25	62	19	18	62	61	60	22	20	36	30	27	27	59	34	55	59	63	63	61	59	59	59	26	18	20	23	21	63	24	20	18	9
NILSPYO770023	16	21	22	62	59	23	24	38	23	62	44	54	60	24	23	59	25	62	19	18	62	61	60	22	20	36	30	27	27	59	34	55	59	63	63	61	59	59	59	26	18	20	23	21	63	24	20	18	7
NILSPYO770024	23	28	29	67	64	30	31	45	30	67	51	59	65	31	30	64	32	67	26	25	67	66	65	29	27	43	37	34	34	64	41	60	64	68	68	66	64	64	64	33	25	27	28	28	68	31	27	25	16
NILSPYO770025	15	20	21	61	58	22	23	37	22	61	43	53	59	23	22	58	24	61	18	17	61	60	59	21	19	35	29	26	26	58	33	54	58	62	62	60	58	58	58	25	17	19	22	20	62	23	19	17	8
NILSPYO770026	16	21	22	62	59	23	24	38	23	62	44	54	60	24	23	59	25	62	19	18	62	61	60	22	20	36	30	27	27	59	34	55	59	63	63	61	59	59	59	26	18	20	23	21	63	24	20	18	9
NILSPYO770027	15	20	21	61	58	22	23	37	22	61	43	53	59	23	22	58	24	61	18	17	61	60	59	21	19	35	29	26	26	58	33	54	58	62	62	60	58	58	58	25	17	19	22	20	62	23	19	17	8
NILSPYO770028	15	20	21	61	58	22	23	37	22	61	43	53	59	23	22	58	24	61	18	17	61	60	59	21	19	35	29	26	26	58	33	54	58	62	62	60	58	58	58	25	17	19	22	20	62	23	19	17	8
NILSPYO770029	12	17	18	58	55	19	20	34	19	58	40	50	56	20	19	55	21	58	15	14	58	57	56	18	16	32	26	23	23	55	30	51	55	59	59	57	55	55	55	22	14	16	19	17	59	20	16	14	5
NILSPYO770030	16	21	22	62	59	23	24	38	23	62	44	54	60	24	23	59	25	62	19	18	62	61	60	22	20	36	30	27	27	59	34	55	59	63	63	61	59	59	59	26	18	20	23	21	63	24	20	18	9
NILSPYO770031	16	21	22	62	59	23	24	38	23	62	44	54	60	24	23	59	25	62	19	18	62	61	60	22	20	36	30	27	27	59	34	55	59	63	63	61	59	59	59	26	18	20	23	21	63	24	20	18	9
NILSPYO770032	21	26	27	67	64	28	29	43	28	67	49	59	65	29	28	64	30	67	24	23	67	66	65	27	25	41	35	32	32	64	39	60	64	68	68	66	64	64	64	31	23	25	28	26	68	29	25	23	14
NILSPYO770033	21	26	27	67	64	28	29	43	28	67	49	59	65	29	28	64	30	67	24	23	67	66	65	27	25	41	35	32	32	64	39	60	64	68	68	66	64	64	64	31	23	25	28	26	68	29	25	23	14
NILSPYO770034	21	26	27	67	64	28	29	43	28	67	49	59	65	29	28	64	30	67	24	23	67	66	65	27	25	41	35	32	32	64	39	60	64	68	68	66	64	64	64	31	23	25	28	26	68	29	25	23	14
NILSPYO770035	21	26	27	67	64	28	29	43	28	67	49	59	65	29	28	64	30	67	24	23	67	66	65	27	25	41	35	32	32	64	39	60	64	68	68	66	64	64	64	31	23	25	28	26	68	29	25	23	14
NILSPYO770036	17	22	23	63	60	24	25	39	24	63	45	55	61	25	24	60	26	63	20	19	63	62	61	23	21	37	31	28	28	60	35	56	60	64	64	62	60	60	60	27	19	21	24	22	64	25	21	19	10
NILSPYO770037	22	27	28	68	65	29	30	44	29	68	50	60	66	30	29	65	31	68	25	24	68	67	66	28	26	42	36	33	33	65	40	61	65	69	69	67	65	65	65	32	24	26	29	27	69	30	26	24	15
NILSPYO770038	20	25	26	66	63	27	28	42	27	66	48	58	64	28	27	63	29	66	23	22	66	65	64	26	24	40	34	31	31	63	38	59	63	67	67	65	63	63	63	30	22	24	27	25	67	28	24	22	13
NILSPYO770039	22	27	28	68	65	29	30	44	29	68	50	60	66	30	29	65	31	68	25	24	68	67	66	28	26	42	36	33	33	65	40	61	65	69	69	67	65	65	65	32	24	26	29	27	69	30	26	24	15
NILSPYO770040	16	21	22	62	59	23	24	38	23	62	44	54	60	24	23	59	25	62	19	18	62	61	60	22	20	36	30	27	27	59	34	55	59	63	63	61	59	59	59	26	18	20	23	21	63	24	20	18	9
NILSPYO770041	16	21	22	62	59	23	24	38	23	62	44	54	60	24	23	59	25	62	19	18	62	61	60	22	20	36	30	27	27	59	34	55	59	63	63	61	59	59	59	26	18	20	23	21	63	24	20	18	9
NILSPYO770042	15	20	21	61	58	22	23	37	22	61	43	53	59	23	22	58	24	61	18	17	61	60	59	21	19	35	29	26	26	58	33	54	58	62	62	60	58	58	58	25	17	19	22	20	62	23	19	17	8
NILSPYO770043	13	18	19	59	56	20	21	35	24	59	41	51	57	21	20	56	22	59	16	19	59	58	57	23	21	33	27	24	24	56	31	52	56	60	60	58	56	56	56	23	19	21	20	22	60	21	17	19	22
NILSPYO770045	17	22	23	63	60	24	25	39	24	63	45	55	61	25	24	60	26	63	20	19	63	62	61	23	21	37	31	28	28	60	35	56	60	64	64	62	60	60	60	27	19	21	24	22	64	25	21	19	10
NILSPYO770046	13	18	19	59	56	20	21	35	20	59	41	51	57	21	20	56	22	59	16	15	59	58	57	19	17	33	27	24	24	56	31	52	56	60	60	58	56	56	56	23	15	17	20	18	60	21	17	15	4
NILSPYO770047	13	18	19	59	56	20	21	35	24	59	41	51	57	21	20	56	22	59	16	19	59	58	57	23	21	33	27	24	24	56	31	52	56	60	60	58	56	56	56	23	19	21	20	22	60	21	17	19	22
NILSPYO770048	15	20	21	61	58	22	23	37	22	61	43	53	59	23	22	58	24	61	18	17	61	60	59	21	19	35	29	26	26	58	33	54	58	62	62	60	58	58	58	25	17	19	22	20	62	23	19	17	8
NILSPYO770049	14	19	20	60	57	21	22	36	21	60	42	52	58	22	21	57	23	60	17	16	60	59	58	20	18	34	28	25	25	57	32	53	57	61	61	59	57	57	57	24	16	18	21	19	61	22	18	16	5
NILSPYO770083	21	26	27	67	64	28	29	43	28	67	49	59	65	29	28	64	30	67	24	23	67	66	65	27	25	41	35	32	32	64	39	60	64	68	68	66	64	64	64	31	23	25	28	26	68	29	25	23	14
NILSPYO770111	13	18	19	59	56	20	21	35	20	59	41	51	57	21	20	56	22	59	16	15	59	58	57	19	17	33	27	24	24	56	31	52	56	60	60	58	56	56	56	23	15	17	20	18	60	21	17	15	0
NILSPYO771002	3	8	9	49	46	10	11	25	14	49	31	41	47	11	10	46	12	49	6	9	49	48	47	13	11	23	17	14	14	46	21	42	46	50	50	48	46	46	46	13	9	11	10	12	50	11	7	9	12
NILSPYO771004	19	24	25	61	58	26	27	37	30	61	43	53	59	27	26	58	28	61	22	25	61	60	59	29	27	35	29	30	30	58	33	54	58	62	62	60	58	58	58	29	25	27	26	28	62	27	19	25	28
NILSPYO771005	22	27	28	62	59	29	30	40	33	62	46	54	60	30	29	59	31	62	25	28	62	61	60	32	30	38	32	33	33	59	36	55	59	63	63	61	59	59	59	32	28	30	27	31	63	30	22	28	31
NILSPYO771006	18	23	24	60	57	25	26	36	29	60	42	52	58	26	25	57	27	60	21	24	60	59	58	28	26	34	28	29	29	57	32	53	57	61	61	59	57	57	57	28	24	26	25	27	61	26	18	24	27
NILSPYO771007	4	9	10	50	47	11	12	26	15	50	32	42	48	12	11	47	13	50	7	10	50	49	48	14	12	24	18	15	15	47	22	43	47	51	51	49	47	47	47	14	10	12	11	13	51	12	8	10	13
NILSPYO771008	17	22	23	59	56	24	25	35	28	59	41	51	57	25	24	56	26	59	20	23	59	58	57	27	25	33	27	28	28	56	31	52	56	60	60	58	56	56	56	27	23	25	24	26	60	25	17	23	26
NILSPYO771009	20	25	26	62	59	27	28	38	31	62	44	54	60	28	27	59	29	62	23	26	62	61	60	30	28	36	30	31	31	59	34	55	59	63	63	61	59	59	59	30	26	28	27	29	63	28	20	26	29
NILSPYO771010	6	11	12	52	49	13	14	28	17	52	34	44	50	14	13	49	15	52	9	12	52	51	50	16	14	26	20	17	17	49	24	45	49	53	53	51	49	49	49	16	12	14	13	15	53	14	10	12	15
NILSPYO771011	12	17	18	58	55	19	20	34	19	58	40	50	56	20	19	55	21	58	15	14	58	57	56	18	16	32	26	23	23	55	30	51	55	59	59	57	55	55	55	22	14	16	19	17	59	20	16	14	17
NILSPYO771012	7	12	13	53	50	14	15	29	18	53	35	45	51	15	14	50	16	53	10	13	53	52	51	17	15	27	21	18	18	50	25	46	50	54	54	52	50	50	50	17	13	15	14	16	54	15	11	13	16
NILSPYO771013	9	14	15	55	52	16	17	31	20	55	37	47	53	17	16	52	18	55	12	15	55	54	53	19	17	29	23	20	20	52	27	48	52	56	56	54	52	52	52	19	15	17	16	18	56	17	13	15	18
NILSPYO771014	4	9	10	50	47	11	12	26	15	50	32	42	48	12	11	47	13	50	7	10	50	49	48	14	12	24	18	15	15	47	22	43	47	51	51	49	47	47	47	14	10	12	11	13	51	12	8	10	13
NILSPYO771015	13	18	19	59	56	20	21	35	20	59	41	51	57	21	20	56	22	59	16	15	59	58	57	19	17	33	27	24	24	56	31	52	56	60	60	58	56	56	56	23	15	17	20	18	60	21	17	15	14
NILSPYO771016	57	62	63	37	34	64	65	75	68	37	81	29	35	65	64	34	66	37	60	63	37	36	35	67	65	73	67	68	68	34	71	30	34	38	38	36	34	34	34	67	63	65	64	66	38	65	57	63	66
NILSPYO771017	13	18	19	59	56	20	21	35	20	59	41	51	57	21	20	56	22	59	16	15	59	58	57	19	17	33	27	24	24	56	31	52	56	60	60	58	56	56	56	23	15	17	20	18	60	21	17	15	14
NILSPYO771018	5	10	11	51	48	12	13	27	16	51	33	43	49	13	12	48	14	51	8	11	51	50	49	15	13	25	19	16	16	48	23	44	48	52	52	50	48	48	48	15	11	13	12	14	52	13	9	11	14
NILSPYO771019	4	9	10	50	47	11	12	26	15	50	32	42	48	12	11	47	13	50	7	10	50	49	48	14	12	24	18	15	15	47	22	43	47	51	51	49	47	47	47	14	10	12	11	13	51	12	8	10	13
NILSPYO771020	13	18	19	59	56	20	21	35	20	59	41	51	57	21	20	56	22	59	16	15	59	58	57	19	17	33	27	24	24	56	31	52	56	60	60	58	56	56	56	23	15	17	20	18	60	21	17	15	14
NILSPYO771021	11	16	17	57	54	18	19	33	22	57	39	49	55	19	18	54	20	57	14	17	57	56	55	21	19	31	25	22	22	54	29	50	54	58	58	56	54	54	54	21	17	19	18	20	58	19	15	17	20
NILSPYO771022	11	16	17	57	54	18	19	33	18	57	39	49	55	19	18	54	20	57	14	13	57	56	55	17	15	31	25	22	22	54	29	50	54	58	58	56	54	54	54	21	13	15	18	16	58	19	15	13	16
NILSPYO771023	7	12	13	53	50	14	15	29	18	53	35	45	51	15	14	50	16	53	10	13	53	52	51	17	15	27	21	18	18	50	25	46	50	54	54	52	50	50	50	17	13	15	14	16	54	15	11	13	16
NILSPYO771026	9	14	15	55	52	16	17	31	16	55	37	47	53	17	16	52	18	55	12	11	55	54	53	15	13	29	23	20	20	52	27	48	52	56	56	54	52	52	52	19	11	13	16	14	56	17	13	11	14
NILSPYO771027	8	13	14	54	51	15	16	30	19	54	36	46	52	16	15	51	17	54	11	14	54	53	52	18	16	28	22	19	19	51	26	47	51	55	55	53	51	51	51	18	14	16	15	17	55	16	12	14	17
NILSPYO771028	8	13	14	54	51	15	16	30	19	54	36	46	52	16	15	51	17	54	11	14	54	53	52	18	16	28	22	19	19	51	26	47	51	55	55	53	51	51	51	18	14	16	15	17	55	16	12	14	17
NILSPYO771029	8	13	14	54	51	15	16	30	19	54	36	46	52	16	15	51	17	54	11	14	54	53	52	18	16	28	22	19	19	51	26	47	51	55	55	53	51	51	51	18	14	16	15	17	55	16	12	14	17
NILSPYO771030	20	25	26	62	59	27	28	38	31	62	44	54	60	28	27	59	29	62	23	26	62	61	60	30	28	36	30	31	31	59	34	55	59	63	63	61	59	59	59	30	26	28	27	29	63	28	20	26	29
NILSPYO771031	17	22	23	61	58	24	25	39	24	61	45	53	59	25	24	58	26	61	20	19	61	60	59	23	21	37	31	28	28	58	35	54	58	62	62	60	58	58	58	27	19	21	22	22	62	25	21	19	22
NILSPYO771032	42	47	48	14	11	49	50	60	53	14	66	6	12	50	49	11	51	14	45	48	14	13	12	52	50	58	52	53	53	11	56	7	11	15	15	13	11	11	11	52	48	50	47	51	15	50	42	48	51
NILSPYO771033	18	23	24	60	57	25	26	36	29	60	42	52	58	26	25	57	27	60	21	24	60	59	58	28	26	34	28	29	29	57	32	53	57	61	61	59	57	57	57	28	24	26	25	27	61	26	18	24	27
NILSPYO771034	5	10	11	51	48	12	13	27	16	51	33	43	49	13	12	48	14	51	8	11	51	50	49	15	13	25	19	16	16	48	23	44	48	52	52	50	48	48	48	15	11	13	12	14	52	13	9	11	14
NILSPYO771035	43	48	49	15	12	50	51	61	54	15	67	7	13	51	50	12	52	15	46	49	15	14	13	53	51	59	53	54	54	12	57	8	12	16	16	14	12	12	12	53	49	51	48	52	16	51	43	49	52
NILSPYO771036	43	48	49	15	12	50	51	61	54	15	67	7	13	51	50	12	52	15	46	49	15	14	13	53	51	59	53	54	54	12	57	8	12	16	16	14	12	12	12	53	49	51	48	52	16	51	43	49	52
NILSPYO771037	21	26	27	63	60	28	29	39	32	63	45	55	61	29	28	60	30	63	24	27	63	62	61	31	29	37	31	32	32	60	35	56	60	64	64	62	60	60	60	31	27	29	28	30	64	29	21	27	30
NILSPYO771038	11	16	17	57	54	18	19	33	18	57	39	49	55	19	18	54	20	57	14	13	57	56	55	17	15	31	25	22	22	54	29	50	54	58	58	56	54	54	54	21	13	15	18	16	58	19	15	13	4
NILSPYO771039	12	17	18	58	55	19	20	34	19	58	40	50	56	20	19	55	21	58	15	14	58	57	56	18	16	32	26	23	23	55	30	51	55	59	59	57	55	55	55	22	14	16	19	17	59	20	16	14	5
NILSPYO771040	8	13	14	54	51	15	16	30	19	54	36	46	52	16	15	51	17	54	11	14	54	53	52	18	16	28	22	19	19	51	26	47	51	55	55	53	51	51	51	18	14	16	15	17	55	16	12	14	17
NILSPYO771041	18	23	24	60	57	25	26	36	29	60	42	52	58	26	25	57	27	60	21	24	60	59	58	28	26	34	28	29	29	57	32	53	57	61	61	59	57	57	57	28	24	26	25	27	61	26	18	24	27
NILSPYO771042	42	47	48	14	7	49	50	60	53	14	66	6	12	50	49	7	51	14	45	48	14	13	12	52	50	58	52	53	53	11	56	7	11	15	11	13	11	11	11	52	48	50	47	51	15	50	42	48	51
NILSPYO771043	7	12	13	53	50	14	15	29	18	53	35	45	51	15	14	50	16	53	10	13	53	52	51	17	15	27	21	18	18	50	25	46	50	54	54	52	50	50	50	17	13	15	14	16	54	15	11	13	16
NILSPYO771045	5	10	11	51	48	12	13	27	16	51	33	43	49	13	12	48	14	51	8	11	51	50	49	15	13	25	19	16	16	48	23	44	48	52	52	50	48	48	48	15	11	13	12	14	52	13	9	11	14
NILSPYO771046	10	15	16	56	53	17	18	32	21	56	38	48	54	18	17	53	19	56	13	16	56	55	54	20	18	30	24	21	21	53	28	49	53	57	57	55	53	53	53	20	16	18	17	19	57	18	14	16	19
NILSPYO771047	18	23	24	60	57	25	26	36	29	60	42	52	58	26	25	57	27	60	21	24	60	59	58	28	26	34	28	29	29	57	32	53	57	61	61	59	57	57	57	28	24	26	25	27	61	26	18	24	27
NILSPYO771048	10	15	16	56	53	17	18	32	15	56	38	48	54	18	17	53	19	56	13	12	56	55	54	14	14	30	24	21	21	53	28	49	53	57	57	55	53	53	53	20	12	12	17	13	57	18	14	12	15
NILSPYO771049	43	48	49	15	12	50	51	61	54	15	67	7	13	51	50	12	52	15	46	49	15	14	13	53	51	59	53	54	54	12	57	8	12	16	16	14	12	12	12	53	49	51	48	52	16	51	43	49	52
NILSPYO771051	43	48	49	15	12	50	51	61	54	15	67	7	13	51	50	12	52	15	46	49	15	14	13	53	51	59	53	54	54	12	57	8	12	16	16	14	12	12	12	53	49	51	48	52	16	51	43	49	52
NILSPYO771052	10	15	16	56	53	17	18	32	21	56	38	48	54	18	17	53	19	56	13	16	56	55	54	20	18	30	24	21	21	53	28	49	53	57	57	55	53	53	53	20	16	18	17	19	57	18	14	16	19
NILSPYO771053	14	19	20	60	57	21	22	36	19	60	42	52	58	22	21	57	23	60	17	16	60	59	58	18	18	34	28	25	25	57	32	53	57	61	61	59	57	57	57	24	16	16	21	17	61	22	18	16	19
NILSPYO771054	14	19	20	60	57	21	22	36	21	60	42	52	58	22	21	57	23	60	17	16	60	59	58	20	18	34	28	25	25	57	32	53	57	61	61	59	57	57	57	24	16	18	21	19	61	22	18	16	7
NILSPYO771056	9	14	15	55	52	16	17	31	20	55	37	47	53	17	16	52	18	55	12	15	55	54	53	19	17	29	23	20	20	52	27	48	52	56	56	54	52	52	52	19	15	17	16	18	56	17	13	15	18
NILSPYO771057	14	19	20	60	57	21	22	36	21	60	42	52	58	22	21	57	23	60	17	16	60	59	58	20	18	34	28	25	25	57	32	53	57	61	61	59	57	57	57	24	16	18	21	19	61	22	18	16	7
NILSPYO771058	16	21	22	62	59	23	24	38	23	62	44	54	60	24	23	59	25	62	19	18	62	61	60	22	20	36	30	27	27	59	34	55	59	63	63	61	59	59	59	26	18	20	23	21	63	24	20	18	9
NILSPYO771059	14	19	20	60	57	21	22	36	21	60	42	52	58	22	21	57	23	60	17	16	60	59	58	20	18	34	28	25	25	57	32	53	57	61	61	59	57	57	57	24	16	18	21	19	61	22	18	16	7
NILSPYO771060	7	12	13	53	50	14	15	29	18	53	35	45	51	15	14	50	16	53	10	13	53	52	51	17	15	27	21	18	18	50	25	46	50	54	54	52	50	50	50	17	13	15	14	16	54	15	11	13	16
NILSPYO771061	19	24	25	65	62	26	27	41	26	65	47	57	63	27	26	62	28	65	22	21	65	64	63	25	23	39	33	30	30	62	37	58	62	66	66	64	62	62	62	29	21	23	26	24	66	27	23	21	12
NILSPYO771062	16	21	22	62	59	23	24	38	23	62	44	54	60	24	23	59	25	62	19	18	62	61	60	22	20	36	30	27	27	59	34	55	59	63	63	61	59	59	59	26	18	20	23	21	63	24	20	18	9
NILSPYO771063	18	23	24	64	61	25	26	40	25	64	46	56	62	26	25	61	27	64	21	20	64	63	62	24	22	38	32	29	29	61	36	57	61	65	65	63	61	61	61	28	20	22	25	23	65	26	22	20	11
NILSPYO771064	16	21	22	62	59	23	24	38	23	62	44	54	60	24	23	59	25	62	19	18	62	61	60	22	20	36	30	27	27	59	34	55	59	63	63	61	59	59	59	26	18	20	23	21	63	24	20	18	9
NILSPYO771065	13	18	19	59	56	20	21	35	20	59	41	51	57	21	20	56	22	59	16	15	59	58	57	19	17	33	27	24	24	56	31	52	56	60	60	58	56	56	56	23	15	17	20	18	60	21	17	15	6
NILSPYO771066	15	20	21	61	58	22	23	37	22	61	43	53	59	23	22	58	24	61	18	17	61	60	59	21	19	35	29	26	26	58	33	54	58	62	62	60	58	58	58	25	17	19	22	20	62	23	19	17	4
NILSPYO771067	15	20	21	61	58	22	23	37	22	61	43	53	59	23	22	58	24	61	18	17	61	60	59	21	19	35	29	26	26	58	33	54	58	62	62	60	58	58	58	25	17	19	22	20	62	23	19	17	8
NILSPYO771068	12	17	18	58	55	19	20	34	23	58	40	50	56	20	19	55	21	58	15	18	58	57	56	22	20	32	26	23	23	55	30	51	55	59	59	57	55	55	55	22	18	20	19	21	59	20	16	18	21
NILSPYO771069	15	20	21	61	58	22	23	37	22	61	43	53	59	23	22	58	24	61	18	17	61	60	59	21	19	35	29	26	26	58	33	54	58	62	62	60	58	58	58	25	17	19	22	20	62	23	19	17	8
NILSPYO771070	14	19	20	60	57	21	22	36	21	60	42	52	58	22	21	57	23	60	17	16	60	59	58	20	18	34	28	25	25	57	32	53	57	61	61	59	57	57	57	24	16	18	21	19	61	22	18	16	7
NILSPYO771071	9	14	15	55	52	16	17	31	20	55	37	47	53	17	16	52	18	55	12	15	55	54	53	19	17	29	23	20	20	52	27	48	52	56	56	54	52	52	52	19	15	17	16	18	56	17	13	15	18
NILSPYO771072	15	20	21	61	58	22	23	37	22	61	43	53	59	23	22	58	24	61	18	17	61	60	59	21	19	35	29	26	26	58	33	54	58	62	62	60	58	58	58	25	17	19	22	20	62	23	19	17	8
NILSPYO771073	46	51	52	18	11	53	54	64	57	18	70	10	16	54	53	11	55	18	49	52	18	17	16	56	54	62	56	57	57	15	60	11	15	19	15	17	15	15	15	56	52	54	51	55	19	54	46	52	55
NILSPYO771074	9	14	15	55	52	16	17	31	20	55	37	47	53	17	16	52	18	55	12	15	55	54	53	19	17	29	23	20	20	52	27	48	52	56	56	54	52	52	52	19	15	17	16	18	56	17	13	15	18
NILSPYO771075	16	21	22	62	59	23	24	38	23	62	44	54	60	24	23	59	25	62	19	18	62	61	60	22	20	36	30	27	27	59	34	55	59	63	63	61	59	59	59	26	18	20	23	21	63	24	20	18	9
NILSPYO771076	6	11	12	52	49	13	14	28	17	52	34	44	50	14	13	49	15	52	9	12	52	51	50	16	14	26	20	17	17	49	24	45	49	53	53	51	48	48	48	16	12	14	13	15	53	14	10	12	15
NILSPYO771077	15	20	21	61	58	22	23	37	22	61	43	53	59	23	22	58	24	61	18	17	61	60	59	21	19	35	29	26	26	58	33	54	58	62	62	60	58	58	58	25	17	19	22	20	62	23	19	17	8
NILSPYO771078	15	20	21	61	58	22	23	37	22	61	43	53	59	23	22	58	24	61	18	17	61	60	59	21	19	35	29	26	26	58	33	54	58	62	62	60	58	58	58	25	17	19	22	20	62	23	19	17	8
NILSPYO771079	15	20	21	61	58	22	23	37	22	61	43	53	59	23	22	58	24	61	18	17	61	60	59	21	19	35	29	26	26	58	33	54	58	62	62	60	58	58	58	25	17	19	22	20	62	23	19	17	8
NILSPYO771081	15	20	21	61	58	22	23	37	22	61	43	53	59	23	22	58	24	61	18	17	61	60	59	21	19	35	29	26	26	58	33	54	58	62	62	60	58	58	58	25	17	19	22	20	62	23	19	17	8
NILSPYO771082	15	20	21	61	58	22	23	37	22	61	43	53	59	23	22	58	24	61	18	17	61	60	59	21	19	35	29	26	26	58	33	54	58	62	62	60	58	58	58	25	17	19	22	20	62	23	19	17	8
NILSPYO771083	14	19	20	60	57	21	22	36	21	60	42	52	58	22	21	57	23	60	17	16	60	59	58	20	18	34	28	25	25	57	32	53	57	61	61	59	57	57	57	24	16	18	21	19	61	22	18	16	7
NILSPYO771085	15	20	21	61	58	22	23	37	22	61	43	53	59	23	22	58	24	61	18	17	61	60	59	21	19	35	29	26	26	58	33	54	58	62	62	60	58	58	58	25	17	19	22	20	62	23	19	17	8
NILSPYO771086	46	51	52	18	11	53	54	64	57	18	70	10	16	54	53	11	55	18	49	52	18	17	16	56	54	62	56	57	57	15	60	11	15	19	15	17	15	15	15	56	52	54	51	55	19	54	46	52	55
NILSPYO771087	51	56	57	23	20	58	59	69	62	23	75	15	13	59	58	20	60	15	54	57	23	14	13	61	59	67	61	62	62	12	65	16	12	16	24	14	20	20	20	61	57	59	56	60	16	59	51	57	60
NILSPYO771088	11	16	17	57	54	18	19	33	18	57	39	49	55	19	18	54	20	57	14	13	57	56	55	17	15	31	25	22	22	54	29	50	54	58	58	56	54	54	54	21	13	15	18	16	58	19	15	13	2
NILSPYO771090	16	21	22	62	59	23	24	38	23	62	44	54	60	24	23	59	25	62	19	18	62	61	60	22	20	36	30	27	27	59	34	55	59	63	63	61	59	59	59	26	18	20	23	21	63	24	20	18	9
NILSPYO771092	15	20	21	59	56	22	23	37	22	59	43	51	57	23	22	56	24	59	18	17	59	58	57	21	19	35	29	26	26	56	33	52	56	60	60	58	56	56	56	25	17	19	20	20	60	23	19	17	8
NILSPYO771093	19	24	25	65	62	26	27	41	26	65	47	57	63	27	26	62	28	65	22	21	65	64	63	25	23	39	33	30	30	62	37	58	62	66	66	64	62	62	62	29	21	23	26	24	66	27	23	21	12
NILSPYO771094	11	16	17	57	54	18	19	33	18	57	39	49	55	19	18	54	20	57	14	13	57	56	55	17	15	31	25	22	22	54	29	50	54	58	58	56	54	54	54	21	13	15	18	16	58	19	15	13	4
NILSPYO771096	16	21	22	62	59	23	24	38	23	62	44	54	60	24	23	59	25	62	19	18	62	61	60	22	20	36	30	27	27	59	34	55	59	63	63	61	59	59	59	26	18	20	23	21	63	24	20	18	9
NILSPYO771097	12	17	18	58	55	19	20	34	19	58	40	50	56	20	19	55	21	58	15	14	58	57	56	18	16	32	26	23	23	55	30	51	55	59	59	57	55	55	55	22	14	16	19	17	59	20	16	14	3
NILSPYO771098	11	16	17	57	54	18	19	33	18	57	39	49	55	19	18	54	20	57	14	13	57	56	55	17	15	31	25	22	22	54	29	50	54	58	58	56	54	54	54	21	13	15	18	16	58	19	15	13	4
Reference – NILSPYO771001	4	9	10	50	47	11	12	26	15	50	32	42	48	12	11	47	13	50	7	10	50	49	48	14	12	24	18	15	15	47	22	43	47	51	51	49	47	47	47	14	10	12	11	13	51	12	8	10	13
SPY3012	47	52	53	19	16	54	55	65	58	19	71	11	9	55	54	16	56	7	50	53	19	10	9	57	55	63	57	58	58	0	61	12	8	12	20	10	16	16	16	57	53	55	52	56	12	55	47	53	56
SPY5003	22	27	28	64	61	29	30	22	33	64	28	56	62	30	29	61	31	62	25	28	64	63	62	32	30	20	18	33	33	61	0	57	61	65	65	63	61	61	61	32	28	30	29	31	65	30	22	28	31
SRR1105874	11	16	17	61	58	22	23	37	26	61	43	53	59	23	22	58	20	61	18	21	61	60	59	25	23	35	29	22	22	58	33	54	58	62	62	60	58	58	58	21	21	23	22	24	62	23	19	21	24
SRR1105934	24	29	30	66	63	31	32	24	35	66	30	58	64	32	31	63	33	64	27	30	66	65	64	34	32	22	20	35	35	63	20	59	63	67	67	65	63	63	63	34	30	32	31	33	67	32	24	30	33
SRR11400928	46	51	52	18	3	53	54	64	57	18	70	10	16	54	53	3	55	18	49	52	18	17	16	56	54	62	56	57	57	15	60	11	15	19	7	17	15	15	15	56	52	54	51	55	19	54	46	52	55
SRR11400932	46	51	52	18	3	53	54	64	57	18	70	10	16	54	53	3	55	18	49	52	18	17	16	56	54	62	56	57	57	15	60	11	15	19	7	17	15	15	15	56	52	54	51	55	19	54	46	52	55
SRR11400935	45	50	51	17	2	52	53	63	56	17	69	9	15	53	52	2	54	17	48	51	17	16	15	55	53	61	55	56	56	14	59	10	14	18	6	16	14	14	14	55	51	53	50	54	18	53	45	51	54
SRR11401099	3	8	9	53	50	14	15	29	18	53	35	45	51	15	14	50	12	53	10	13	53	52	51	17	15	27	21	14	14	50	25	46	50	54	54	52	50	50	50	13	13	15	14	16	54	15	11	13	16
SRR11401424	17	22	23	59	56	24	25	35	28	59	41	51	57	25	24	56	26	59	20	23	59	58	57	27	25	33	27	28	28	56	31	52	56	60	60	58	56	56	56	27	23	25	24	26	60	25	17	23	26
SRR11401511	18	23	24	60	57	25	26	36	29	60	42	52	58	26	25	57	27	60	21	24	60	59	58	28	26	34	28	29	29	57	32	53	57	61	61	59	57	57	57	28	24	26	25	27	61	26	18	24	27
SRR11401512	48	53	54	20	17	55	56	66	59	20	72	12	10	56	55	17	57	8	51	54	20	11	10	58	56	64	58	59	59	5	62	13	9	13	21	11	17	17	17	58	54	56	53	57	13	56	48	54	57
SRR11401513	47	52	53	19	16	54	55	65	58	19	71	11	9	55	54	16	56	7	50	53	19	10	9	57	55	63	57	58	58	4	61	12	8	12	20	10	16	16	16	57	53	55	52	56	12	55	47	53	56
SRR11401524	47	52	53	19	16	54	55	65	58	19	71	11	9	55	54	16	56	7	50	53	19	10	9	57	55	63	57	58	58	4	61	12	8	12	20	10	16	16	16	57	53	55	52	56	12	55	47	53	56
SRR11401527	50	55	56	22	19	57	58	68	61	22	74	14	6	58	57	19	59	14	53	56	22	5	6	60	58	66	60	61	61	11	64	15	11	15	23	7	19	19	19	60	56	58	55	59	15	58	50	56	59
SRR11401528	47	52	53	19	16	54	55	65	58	19	71	11	9	55	54	16	56	7	50	53	19	10	9	57	55	63	57	58	58	4	61	12	8	12	20	10	16	16	16	57	53	55	52	56	12	55	47	53	56
SRR11403622	49	54	55	21	18	56	57	67	60	21	73	13	19	57	56	18	58	21	52	55	21	20	19	59	57	65	59	60	60	18	63	14	18	22	22	20	14	14	14	59	55	57	54	58	22	57	49	55	58
SRR11403631	47	52	53	19	16	54	55	65	58	19	71	11	9	55	54	16	56	7	50	53	19	10	9	57	55	63	57	58	58	4	61	12	8	12	20	10	16	16	16	57	53	55	52	56	12	55	47	53	56
SRR11403633	47	52	53	19	16	54	55	65	58	19	71	11	3	55	54	16	56	11	50	53	19	2	3	57	55	63	57	58	58	8	61	12	8	12	20	4	16	16	16	57	53	55	52	56	12	55	47	53	56
SRR11403722	45	50	51	17	2	52	53	63	56	17	69	9	15	53	52	2	54	17	48	51	17	16	15	55	53	61	55	56	56	14	59	10	14	18	6	16	14	14	14	55	51	53	50	54	18	53	45	51	54
SRR14668810	47	52	53	19	16	54	55	65	58	19	71	11	3	55	54	16	56	11	50	53	19	4	3	57	55	63	57	58	58	8	61	12	8	12	20	4	16	16	16	57	53	55	52	56	12	55	47	53	56
SRR23751164	49	54	55	21	18	56	57	67	60	21	73	13	5	57	56	18	58	13	52	55	21	2	5	59	57	65	59	60	60	10	63	14	10	14	22	6	18	18	18	59	55	57	54	58	14	57	49	55	58
SRR23751589	48	53	54	20	17	55	56	66	59	20	72	12	10	56	55	17	57	8	51	54	20	11	10	58	56	64	58	59	59	5	62	13	9	13	21	11	17	17	17	58	54	56	53	57	13	56	48	54	57
SRR23751636	49	54	55	21	18	56	57	67	60	21	73	13	11	57	56	18	58	9	52	55	21	12	11	59	57	65	59	60	60	6	63	14	10	14	22	12	18	18	18	59	55	57	54	58	14	57	49	55	58
SRR23751700	49	54	55	21	18	56	57	67	60	21	73	13	11	57	56	18	58	13	52	55	21	12	11	59	57	65	59	60	60	10	63	14	10	14	22	12	18	18	18	59	55	57	54	58	14	57	49	55	58
SRR25000863	50	55	56	22	19	57	58	68	61	22	74	14	12	58	57	19	59	10	53	56	22	13	12	60	58	66	60	61	61	7	64	15	11	15	23	13	19	19	19	60	56	58	55	59	15	58	50	56	59
SRR27464542	47	52	53	19	16	54	55	65	58	19	71	11	17	55	54	16	56	19	50	53	19	18	17	57	55	63	57	58	58	16	61	12	16	20	20	18	16	16	16	57	53	55	52	56	20	55	47	53	56
SRR27464554	45	50	51	15	14	52	53	63	56	15	69	7	15	53	52	14	54	17	48	51	15	16	15	55	53	61	55	56	56	14	59	10	14	18	18	16	14	14	14	55	51	53	50	54	18	53	45	51	54
SRR27464626	63	68	69	43	40	70	71	81	74	43	87	35	41	71	70	40	72	43	66	69	43	42	41	73	71	79	73	74	74	40	77	36	40	44	44	42	40	40	40	73	69	71	70	72	44	71	63	69	72
SRR27464635	63	68	69	43	40	70	71	81	74	43	87	35	41	71	70	40	72	43	66	69	43	42	41	73	71	79	73	74	74	40	77	36	40	44	44	42	40	40	40	73	69	71	70	72	44	71	63	69	72
SRR27551750	50	55	56	22	19	57	58	68	61	22	74	14	12	58	57	19	59	10	53	56	22	13	12	60	58	66	60	61	61	7	64	15	11	15	23	13	19	19	19	60	56	58	55	59	15	58	50	56	59
SRR27551779	49	54	55	21	18	56	57	67	60	21	73	13	11	57	56	18	58	9	52	55	21	12	11	59	57	65	59	60	60	6	63	14	10	14	22	12	18	18	18	59	55	57	54	58	14	57	49	55	58
SRR27551794	54	59	60	26	23	61	62	72	65	26	78	18	16	62	61	23	63	14	57	60	26	17	16	64	62	70	64	65	65	11	68	19	15	19	27	17	23	23	23	64	60	62	59	63	19	62	54	60	63
SRR27551859	51	56	57	23	20	58	59	69	62	23	75	15	21	59	58	20	60	23	54	57	23	22	21	61	59	67	61	62	62	20	65	16	20	24	24	22	20	20	20	61	57	59	56	60	24	59	51	57	60
SRR27551875	50	55	56	22	19	57	58	68	61	22	74	14	12	58	57	19	59	10	53	56	22	13	12	60	58	66	60	61	61	7	64	15	11	15	23	13	19	19	19	60	56	58	55	59	15	58	50	56	59
SRR27551878	50	55	56	22	19	57	58	68	61	22	74	14	12	58	57	19	59	10	53	56	22	13	12	60	58	66	60	61	61	7	64	15	11	15	23	13	19	19	19	60	56	58	55	59	15	58	50	56	59
SRR27551894	49	54	55	21	18	56	57	67	60	21	73	13	11	57	56	18	58	9	52	55	21	12	11	59	57	65	59	60	60	6	63	14	10	14	22	12	18	18	18	59	55	57	54	58	14	57	49	55	58
SRR27552010	49	54	55	21	18	56	57	67	60	21	73	13	11	57	56	18	58	9	52	55	21	12	11	59	57	65	59	60	60	6	63	14	10	14	22	12	18	18	18	59	55	57	54	58	14	57	49	55	58
SRR27552049	49	54	55	21	18	56	57	67	60	21	73	13	5	57	56	18	58	13	52	55	21	6	5	59	57	65	59	60	60	10	63	14	10	14	22	6	18	18	18	59	55	57	54	58	14	57	49	55	58
SRR27552053	49	54	55	21	18	56	57	67	60	21	73	13	5	57	56	18	58	13	52	55	21	6	5	59	57	65	59	60	60	10	63	14	10	14	22	6	18	18	18	59	55	57	54	58	14	57	49	55	58
SRR28758885	53	58	59	25	22	60	61	71	64	25	77	17	15	61	60	22	62	17	56	59	25	16	15	63	61	69	63	64	64	14	67	18	14	18	26	16	22	22	22	63	59	61	58	62	18	61	53	59	62
SRR28758909	51	56	57	23	20	58	59	69	62	23	75	15	7	59	58	20	60	15	54	57	23	8	7	61	59	67	61	62	62	12	65	16	12	16	24	8	20	20	20	61	57	59	56	60	16	59	51	57	60
SRR28758915	54	59	60	26	23	61	62	72	65	26	78	18	16	62	61	23	63	18	57	60	26	17	16	64	62	70	64	65	65	15	68	19	15	19	27	17	23	23	23	64	60	62	59	63	19	62	54	60	63
SRR28758958	49	54	55	21	18	56	57	67	60	21	73	13	19	57	56	18	58	21	52	55	21	20	19	59	57	65	59	60	60	18	63	14	18	22	22	20	14	14	14	59	55	57	54	58	22	57	49	55	58
SRR28759003	49	54	55	21	18	56	57	67	60	21	73	13	19	57	56	18	58	21	52	55	21	20	19	59	57	65	59	60	60	18	63	14	18	22	22	20	14	14	14	59	55	57	54	58	22	57	49	55	58
SRR28759117	54	59	60	26	23	61	62	72	65	26	78	18	10	62	61	23	63	18	57	60	26	9	10	64	62	70	64	65	65	15	68	19	15	19	27	11	23	23	23	64	60	62	59	63	19	62	54	60	63
SRR28759129	53	58	59	25	22	60	61	71	64	25	77	17	15	61	60	22	62	17	56	59	25	16	15	63	61	69	63	64	64	14	67	18	14	18	26	16	22	22	22	63	59	61	58	62	18	61	53	59	62
SRR28759132	49	54	55	21	18	56	57	67	60	21	73	13	19	57	56	18	58	21	52	55	21	20	19	59	57	65	59	60	60	18	63	14	18	22	22	20	14	14	14	59	55	57	54	58	22	57	49	55	58
SRR28759243	51	56	57	23	20	58	59	69	62	23	75	15	13	59	58	20	60	15	54	57	23	14	13	61	59	67	61	62	62	12	65	16	12	16	24	14	20	20	20	61	57	59	56	60	16	59	51	57	60
SRR28759317	51	56	57	23	20	58	59	69	62	23	75	15	13	59	58	20	60	15	54	57	23	14	13	61	59	67	61	62	62	12	65	16	12	16	24	14	20	20	20	61	57	59	56	60	16	59	51	57	60
SRR28759372	44	49	50	16	13	51	52	62	55	16	68	8	14	52	51	13	53	16	47	50	16	15	14	54	52	60	54	55	55	13	58	9	13	17	17	15	13	13	13	54	50	52	49	53	17	52	44	50	53
SRR28759422	48	53	54	20	17	55	56	66	59	20	72	12	10	56	55	17	57	8	51	54	20	11	10	58	56	64	58	59	59	5	62	13	9	13	21	11	17	17	17	58	54	56	53	57	13	56	48	54	57
SRR5853401	53	58	59	25	22	60	61	71	64	25	77	17	9	61	60	22	62	17	56	59	25	8	9	63	61	69	63	64	64	14	67	18	14	18	26	10	22	22	22	63	59	61	58	62	18	61	53	59	62
SRR5853404	53	58	59	25	22	60	61	71	64	25	77	17	9	61	60	22	62	17	56	59	25	8	9	63	61	69	63	64	64	14	67	18	14	18	26	10	22	22	22	63	59	61	58	62	18	61	53	59	62
SRR5853422	53	58	59	25	22	60	61	71	64	25	77	17	9	61	60	22	62	17	56	59	25	8	9	63	61	69	63	64	64	14	67	18	14	18	26	10	22	22	22	63	59	61	58	62	18	61	53	59	62
SRR5853433	14	19	20	60	57	19	20	36	25	60	42	52	58	20	19	57	23	60	17	20	60	59	58	24	22	34	28	25	25	57	32	53	57	61	61	59	57	57	57	24	20	22	21	23	61	22	18	20	23
SRR5853474	51	56	57	23	20	58	59	69	62	23	75	15	7	59	58	20	60	15	54	57	23	6	7	61	59	67	61	62	62	12	65	16	12	16	24	8	20	20	20	61	57	59	56	60	16	59	51	57	60
SRR5853507	52	57	58	24	21	59	60	70	63	24	76	16	8	60	59	21	61	16	55	58	24	7	8	62	60	68	62	63	63	13	66	17	13	17	25	9	21	21	21	62	58	60	57	61	17	60	52	58	61
SRR5853552	12	17	18	58	55	13	14	34	23	58	40	50	56	14	13	55	21	58	15	18	58	57	56	22	20	32	26	23	23	55	30	51	55	59	59	57	55	55	55	22	18	20	19	21	59	20	16	18	21
SRR5853652	49	54	55	21	18	56	57	67	60	21	73	13	5	57	56	18	58	13	52	55	21	4	5	59	57	65	59	60	60	10	63	14	10	14	22	6	18	18	18	59	55	57	54	58	14	57	49	55	58
SRR5853748	13	18	19	59	56	16	17	35	24	59	41	51	57	17	16	56	22	59	16	19	59	58	57	23	21	33	27	24	24	56	31	52	56	60	60	58	56	56	56	23	19	21	20	22	60	21	17	19	22
SRR5853788	45	50	51	15	14	52	53	63	56	15	69	7	15	53	52	14	54	17	48	51	15	16	15	55	53	61	55	56	56	14	59	10	14	18	18	16	14	14	14	55	51	53	50	54	18	53	45	51	54
SRR5853826	11	16	17	57	54	14	15	33	22	57	39	49	55	15	14	54	20	57	14	17	57	56	55	21	19	31	25	22	22	54	29	50	54	58	58	56	54	54	54	21	17	19	18	20	58	19	15	17	20
SRR5853904	7	12	13	53	50	14	15	29	18	53	35	45	51	15	14	50	16	53	10	13	53	52	51	17	15	27	21	18	18	50	25	46	50	54	54	52	50	50	50	17	13	15	14	16	54	15	11	13	16
SRR5853916	49	54	55	21	18	56	57	67	60	21	73	13	5	57	56	18	58	13	52	55	21	4	5	59	57	65	59	60	60	10	63	14	10	14	22	6	18	18	18	59	55	57	54	58	14	57	49	55	58
SRR5853922	47	52	53	17	16	54	55	65	58	17	71	9	17	55	54	16	56	19	50	53	17	18	17	57	55	63	57	58	58	16	61	12	16	20	20	18	16	16	16	57	53	55	52	56	20	55	47	53	56
SRR5853946	47	52	53	17	16	54	55	65	58	17	71	9	17	55	54	16	56	19	50	53	17	18	17	57	55	63	57	58	58	16	61	12	16	20	20	18	16	16	16	57	53	55	52	56	20	55	47	53	56
SRR5853970	49	54	55	21	18	56	57	67	60	21	73	13	5	57	56	18	58	13	52	55	21	4	5	59	57	65	59	60	60	10	63	14	10	14	22	6	18	18	18	59	55	57	54	58	14	57	49	55	58
SRR5854032	43	48	49	13	12	50	51	61	54	13	67	5	13	51	50	12	52	15	46	49	13	14	13	53	51	59	53	54	54	12	57	8	12	16	16	14	12	12	12	53	49	51	48	52	16	51	43	49	52
SRR5854064	13	18	19	59	56	16	17	35	24	59	41	51	57	17	16	56	22	59	16	19	59	58	57	23	21	33	27	24	24	56	31	52	56	60	60	58	56	56	56	23	19	21	20	22	60	21	17	19	22
SRR5854087	16	21	22	62	59	23	24	38	27	62	44	54	60	24	23	59	25	62	19	22	62	61	60	26	24	36	30	27	27	59	34	55	59	63	63	61	59	59	59	26	22	24	23	25	63	24	20	22	25
SRR5854091	46	51	52	16	15	53	54	64	57	16	70	8	16	54	53	15	55	18	49	52	16	17	16	56	54	62	56	57	57	15	60	11	15	19	19	17	15	15	15	56	52	54	51	55	19	54	46	52	55
SRR5854098	53	58	59	25	18	60	61	71	64	25	77	17	23	61	60	18	62	25	56	59	25	24	23	63	61	69	63	64	64	22	67	18	22	26	22	24	22	22	22	63	59	61	58	62	26	61	53	59	62
SRR5854144	53	58	59	25	22	60	61	71	64	25	77	17	9	61	60	22	62	17	56	59	25	8	9	63	61	69	63	64	64	14	67	18	14	18	26	10	22	22	22	63	59	61	58	62	18	61	53	59	62
SRR5854152	24	29	30	66	63	31	32	12	35	66	30	58	64	32	31	63	33	64	27	30	66	65	64	34	32	22	20	35	35	63	20	59	63	67	67	65	63	63	63	34	30	32	31	33	67	32	24	30	33
SRR5854166	53	58	59	25	22	60	61	71	64	25	77	17	9	61	60	22	62	17	56	59	25	8	9	63	61	69	63	64	64	14	67	18	14	18	26	10	22	22	22	63	59	61	58	62	18	61	53	59	62
SRR5854197	12	17	18	58	55	15	16	34	23	58	40	50	56	16	15	55	21	58	15	18	58	57	56	22	20	32	26	23	23	55	30	51	55	59	59	57	55	55	55	22	18	20	19	21	59	20	16	18	21
SRR5854281	11	16	17	57	54	12	13	33	22	57	39	49	55	13	12	54	20	57	14	17	57	56	55	21	19	31	25	22	22	54	29	50	54	58	58	56	54	54	54	21	17	19	18	20	58	19	15	17	20
SRR5854282	11	16	17	57	54	12	13	33	22	57	39	49	55	13	12	54	20	57	14	17	57	56	55	21	19	31	25	22	22	54	29	50	54	58	58	56	54	54	54	21	17	19	18	20	58	19	15	17	20
SRR5858309	45	50	51	15	14	52	53	63	56	15	69	7	15	53	52	14	54	17	48	51	15	16	15	55	53	61	55	56	56	14	59	10	14	18	18	16	14	14	14	55	51	53	50	54	18	53	45	51	54
SRR5858422	11	16	17	57	54	14	15	33	22	57	39	49	55	15	14	54	20	57	14	17	57	56	55	21	19	31	25	22	22	54	29	50	54	58	58	56	54	54	54	21	17	19	18	20	58	19	15	17	20
SRR5858505	12	17	18	58	55	13	14	34	23	58	40	50	56	14	13	55	21	58	15	18	58	57	56	22	20	32	26	23	23	55	30	51	55	59	59	57	55	55	55	22	18	20	19	21	59	20	16	18	21
SRR5858539	15	20	21	61	58	18	19	37	26	61	43	53	59	19	18	58	24	61	18	21	61	60	59	25	23	35	29	26	26	58	33	54	58	62	62	60	58	58	58	25	21	23	22	24	62	23	19	21	24
SRR5858630	10	15	16	56	53	15	16	32	21	56	38	48	54	16	15	53	19	56	13	16	56	55	54	20	18	30	24	21	21	53	28	49	53	57	57	55	53	53	53	20	16	18	17	19	57	18	14	16	19
SRR5858677	50	55	56	22	19	57	58	68	61	22	74	14	6	58	57	19	59	14	53	56	22	5	6	60	58	66	60	61	61	11	64	15	11	15	23	7	19	19	19	60	56	58	55	59	15	58	50	56	59
SRR5858695	9	14	15	55	52	12	13	31	20	55	37	47	53	13	12	52	18	55	12	15	55	54	53	19	17	29	23	20	20	52	27	48	52	56	56	54	52	52	52	19	15	17	16	18	56	17	13	15	18
SRR5858716	32	37	38	74	71	39	40	32	43	74	38	66	72	40	39	71	41	72	35	38	74	73	72	42	40	30	28	43	43	71	28	67	71	75	75	73	71	71	71	42	38	40	39	41	75	40	32	38	41
SRR6834867	47	52	53	17	16	54	55	65	58	17	71	9	17	55	54	16	56	19	50	53	17	18	17	57	55	63	57	58	58	16	61	12	16	20	20	18	16	16	16	57	53	55	52	56	20	55	47	53	56
SRR6834915	45	50	51	15	14	52	53	63	56	15	69	7	15	53	52	14	54	17	48	51	15	16	15	55	53	61	55	56	56	14	59	10	14	18	18	16	14	14	14	55	51	53	50	54	18	53	45	51	54
SRR6834992	13	18	19	59	56	16	17	35	24	59	41	51	57	17	16	56	22	59	16	19	59	58	57	23	21	33	27	24	24	56	31	52	56	60	60	58	56	56	56	23	19	21	20	22	60	21	17	19	22
SRR6834997	11	16	17	57	54	14	15	33	22	57	39	49	55	15	14	54	20	57	14	17	57	56	55	21	19	31	25	22	22	54	29	50	54	58	58	56	54	54	54	21	17	19	18	20	58	19	15	17	20
SRR6835070	48	53	54	18	17	55	56	66	59	18	72	10	18	56	55	17	57	20	51	54	18	19	18	58	56	64	58	59	59	17	62	13	17	21	21	19	17	17	17	58	54	56	53	57	21	56	48	54	57
SRR6835101	53	58	59	25	22	60	61	71	64	25	77	17	9	61	60	22	62	17	56	59	25	8	9	63	61	69	63	64	64	14	67	18	14	18	26	10	22	22	22	63	59	61	58	62	18	61	53	59	62
SRR6835112	52	57	58	24	21	59	60	70	63	24	76	16	8	60	59	21	61	16	55	58	24	7	8	62	60	68	62	63	63	13	66	17	13	17	25	9	21	21	21	62	58	60	57	61	17	60	52	58	61
SRR6835284	10	15	16	56	53	11	12	32	21	56	38	48	54	12	11	53	19	56	13	16	56	55	54	20	18	30	24	21	21	53	28	49	53	57	57	55	53	53	53	20	16	18	17	19	57	18	14	16	19
SRR6835337	20	25	26	66	63	25	26	42	31	66	48	58	64	26	25	63	29	66	23	26	66	65	64	30	28	40	34	31	31	63	38	59	63	67	67	65	63	63	63	30	26	28	27	29	67	28	24	26	29
SRR6835373	25	30	31	67	64	32	33	23	36	67	31	59	65	33	32	64	34	65	28	31	67	66	65	35	33	23	21	36	36	64	21	60	64	68	68	66	64	64	64	35	31	33	32	34	68	33	25	31	34
SRR6835376	15	20	21	61	58	20	21	37	26	61	43	53	59	21	20	58	24	61	18	21	61	60	59	25	23	35	29	26	26	58	33	54	58	62	62	60	58	58	58	25	21	23	22	24	62	23	19	21	24
SRR6835392	16	21	22	66	63	27	28	42	31	66	48	58	64	28	27	63	25	66	23	26	66	65	64	30	28	40	34	27	27	63	38	59	63	67	67	65	63	63	63	26	26	28	27	29	67	28	24	26	29
SRR6835435	45	50	51	15	14	52	53	63	56	15	69	7	15	53	52	14	54	17	48	51	15	16	15	55	53	61	55	56	56	14	59	10	14	18	18	16	14	14	14	55	51	53	50	54	18	53	45	51	54
SRR6835473	52	57	58	24	21	59	60	70	63	24	76	16	8	60	59	21	61	16	55	58	24	5	8	62	60	68	62	63	63	13	66	17	13	17	25	9	21	21	21	62	58	60	57	61	17	60	52	58	61
SRR6835544	44	49	50	14	13	51	52	62	55	14	68	6	14	52	51	13	53	16	47	50	14	15	14	54	52	60	54	55	55	13	58	9	13	17	17	15	13	13	13	54	50	52	49	53	17	52	44	50	53
SRR6835572	16	21	22	62	59	23	24	38	27	62	44	54	60	24	23	59	25	62	13	22	62	61	60	26	24	36	30	27	27	59	34	55	59	63	63	61	59	59	59	26	22	24	23	25	63	24	20	22	25
SRR6835598	12	17	18	62	59	23	24	38	27	62	44	54	60	24	23	59	21	62	19	22	62	61	60	26	24	36	30	23	23	59	34	55	59	63	63	61	59	59	59	22	22	24	23	25	63	24	20	22	25
SRR6835607	20	25	26	62	59	27	28	20	31	62	26	54	60	28	27	59	29	60	23	26	62	61	60	30	28	16	16	31	31	59	16	55	59	63	63	61	59	59	59	30	26	28	27	29	63	28	20	26	29
SRR6835641	18	23	24	64	61	19	20	40	29	64	46	56	62	20	19	61	27	64	21	24	64	63	62	28	26	38	32	29	29	61	36	57	61	65	65	63	61	61	61	28	24	26	25	27	65	26	22	24	25
SRR6835743	53	58	59	25	22	60	61	71	64	25	77	17	9	61	60	22	62	17	56	59	25	8	9	63	61	69	63	64	64	14	67	18	14	18	26	10	22	22	22	63	59	61	58	62	18	61	53	59	62
SRR6835751	15	20	21	61	58	16	17	37	26	61	43	53	59	17	16	58	24	61	18	21	61	60	59	25	23	35	29	26	26	58	33	54	58	62	62	60	58	58	58	25	21	23	22	24	62	23	19	21	24
SRR6839669	12	17	18	62	59	23	24	38	27	62	44	54	60	24	23	59	21	62	19	22	62	61	60	26	24	36	30	23	23	59	34	55	59	63	63	61	59	59	59	22	22	24	23	25	63	24	20	22	25
SRR6839680	17	22	23	63	60	22	23	39	28	63	45	55	61	23	22	60	26	63	20	23	63	62	61	27	25	37	31	28	28	60	35	56	60	64	64	62	60	60	60	27	23	25	24	26	64	25	21	23	26
SRR6839714	14	19	20	60	57	17	18	36	25	60	42	52	58	18	17	57	23	60	17	20	60	59	58	24	22	34	28	25	25	57	32	53	57	61	61	59	57	57	57	24	20	22	21	23	61	22	18	20	23
SRR6839759	12	17	18	58	55	15	16	34	23	58	40	50	56	16	15	55	21	58	15	18	58	57	56	22	20	32	26	23	23	55	30	51	55	59	59	57	55	55	55	22	18	20	19	21	59	20	16	18	21
SRR6839761	47	52	53	17	16	54	55	65	58	17	71	9	17	55	54	16	56	19	50	53	17	18	17	57	55	63	57	58	58	16	61	12	16	20	20	18	16	16	16	57	53	55	52	56	20	55	47	53	56
SRR6839767	11	16	17	57	54	14	15	33	22	57	39	49	55	15	14	54	20	57	14	17	57	56	55	21	19	31	25	22	22	54	29	50	54	58	58	56	54	54	54	21	17	19	18	20	58	19	15	17	20
SRR6839838	46	51	52	16	15	53	54	64	57	16	70	8	16	54	53	15	55	18	49	52	16	17	16	56	54	62	56	57	57	15	60	11	15	19	19	17	15	15	15	56	52	54	51	55	19	54	46	52	55
SRR6839841	46	51	52	18	15	53	54	64	57	18	70	10	16	54	53	15	55	18	49	52	18	17	16	56	54	62	56	57	57	15	60	11	15	19	19	17	15	15	15	56	52	54	51	55	19	54	46	52	55
SRR6839845	48	53	54	20	17	55	56	66	59	20	72	12	4	56	55	17	57	12	51	54	20	3	4	58	56	64	58	59	59	9	62	13	9	13	21	5	17	17	17	58	54	56	53	57	13	56	48	54	57
SRR6839851	13	18	19	59	56	18	19	35	24	59	41	51	57	19	18	56	22	59	16	19	59	58	57	23	21	33	27	24	24	56	31	52	56	60	60	58	56	56	56	23	19	21	20	22	60	21	17	19	22
SRR6839862	14	19	20	60	57	17	18	36	25	60	42	52	58	18	17	57	23	60	17	20	60	59	58	24	22	34	28	25	25	57	32	53	57	61	61	59	57	57	57	24	20	22	21	23	61	22	18	20	23
SRR6839899	47	52	53	17	16	54	55	65	58	17	71	9	17	55	54	16	56	19	50	53	17	18	17	57	55	63	57	58	58	16	61	12	16	20	20	18	16	16	16	57	53	55	52	56	20	55	47	53	56
SRR6839929	46	51	52	18	15	53	54	64	57	18	70	10	16	54	53	15	55	18	49	52	18	17	16	56	54	62	56	57	57	15	60	11	15	19	19	17	15	15	15	56	52	54	51	55	19	54	46	52	55
SRR6839978	53	58	59	25	22	60	61	71	64	25	77	17	9	61	60	22	62	17	56	59	25	10	9	63	61	69	63	64	64	14	67	18	14	18	26	10	22	22	22	63	59	61	58	62	18	61	53	59	62
SRR6839980	11	16	17	57	54	14	15	33	22	57	39	49	55	15	14	54	20	57	14	17	57	56	55	21	19	31	25	22	22	54	29	50	54	58	58	56	54	54	54	21	17	19	18	20	58	19	15	17	20
SRR6840090	18	23	24	64	61	23	24	40	29	64	46	56	62	24	23	61	27	64	21	24	64	63	62	28	26	38	32	29	29	61	36	57	61	65	65	63	61	61	61	28	24	26	25	27	65	26	22	24	27
SRR6840108	49	54	55	21	18	56	57	67	60	21	73	13	5	57	56	18	58	13	52	55	21	2	5	59	57	65	59	60	60	10	63	14	10	14	22	6	18	18	18	59	55	57	54	58	14	57	49	55	58
SRR6840243	52	57	58	24	21	59	60	70	63	24	76	16	8	60	59	21	61	16	55	58	24	7	8	62	60	68	62	63	63	13	66	17	13	17	25	9	21	21	21	62	58	60	57	61	17	60	52	58	61
SRR6840263	13	18	19	59	56	14	15	35	24	59	41	51	57	15	14	56	22	59	16	19	59	58	57	23	21	33	27	24	24	56	31	52	56	60	60	58	56	56	56	23	19	21	20	22	60	21	17	19	22
SRR6840272	10	15	16	56	53	13	14	32	21	56	38	48	54	14	13	53	19	56	13	16	56	55	54	20	18	30	24	21	21	53	28	49	53	57	57	55	53	53	53	20	16	18	17	19	57	18	14	16	19
SRR6840295	11	16	17	57	54	14	15	33	22	57	39	49	55	15	14	54	20	57	14	17	57	56	55	21	19	31	25	22	22	54	29	50	54	58	58	56	54	54	54	21	17	19	18	20	58	19	15	17	20
SRR6840336	46	51	52	16	15	53	54	64	57	16	70	8	16	54	53	15	55	18	49	52	16	17	16	56	54	62	56	57	57	15	60	11	15	19	19	17	15	15	15	56	52	54	51	55	19	54	46	52	55
SRR6840416	25	30	31	67	64	32	33	23	36	67	31	59	65	33	32	64	34	65	28	31	67	66	65	35	33	23	21	36	36	64	21	60	64	68	68	66	64	64	64	35	31	33	32	34	68	33	25	31	34
SRR6840453	47	52	53	19	16	54	55	65	58	19	71	11	3	55	54	16	56	11	50	53	19	2	3	57	55	63	57	58	58	8	61	12	8	12	20	4	16	16	16	57	53	55	52	56	12	55	47	53	56
SRR6840511	11	16	17	57	54	14	15	33	22	57	39	49	55	15	14	54	20	57	14	17	57	56	55	21	19	31	25	22	22	54	29	50	54	58	58	56	54	54	54	21	17	19	18	20	58	19	15	17	20
SRR6840515	13	18	19	59	56	18	19	35	24	59	41	51	57	19	18	56	22	59	16	19	59	58	57	23	21	33	27	24	24	56	31	52	56	60	60	58	56	56	56	23	19	21	20	22	60	21	17	19	22
SRR6840522	10	15	16	56	53	15	16	32	21	56	38	48	54	16	15	53	19	56	13	16	56	55	54	20	18	30	24	21	21	53	28	49	53	57	57	55	53	53	53	20	16	18	17	19	57	18	14	16	19
SRR6840561	51	56	57	23	20	58	59	69	62	23	75	15	7	59	58	20	60	15	54	57	23	6	7	61	59	67	61	62	62	12	65	16	12	16	24	8	20	20	20	61	57	59	56	60	16	59	51	57	60
SRR6840615	17	22	23	63	60	18	19	39	28	63	45	55	61	19	18	60	26	63	20	23	63	62	61	27	25	37	31	28	28	60	35	56	60	64	64	62	60	60	60	27	23	25	24	26	64	25	21	23	24
SRR6840627	11	16	17	57	54	14	15	33	22	57	39	49	55	15	14	54	20	57	14	17	57	56	55	21	19	31	25	22	22	54	29	50	54	58	58	56	54	54	54	21	17	19	18	20	58	19	15	17	20
SRR6844596	26	31	32	68	65	33	34	24	37	68	32	60	66	34	33	65	35	66	29	32	68	67	66	36	34	24	22	37	37	65	22	61	65	69	69	67	65	65	65	36	32	34	33	35	69	34	26	32	35
SRR6844748	51	56	57	23	20	58	59	69	62	23	75	15	7	59	58	20	60	15	54	57	23	6	7	61	59	67	61	62	62	12	65	16	12	16	24	8	20	20	20	61	57	59	56	60	16	59	51	57	60
SRR6844812	12	17	18	58	55	13	14	34	23	58	40	50	56	14	13	55	21	58	15	18	58	57	56	22	20	32	26	23	23	55	30	51	55	59	59	57	55	55	55	22	18	20	19	21	59	20	16	18	21
SRR6844855	47	52	53	19	16	54	55	65	58	19	71	11	3	55	54	16	56	11	50	53	19	4	3	57	55	63	57	58	58	8	61	12	8	12	20	4	16	16	16	57	53	55	52	56	12	55	47	53	56
SRR6844856	26	31	32	68	65	33	34	24	37	68	32	60	66	34	33	65	35	66	29	32	68	67	66	36	34	24	22	37	37	65	22	61	65	69	69	67	65	65	65	36	32	34	33	35	69	34	26	32	35
SRR6848456	51	56	57	21	20	58	59	69	62	21	75	13	21	59	58	20	60	23	54	57	21	22	21	61	59	67	61	62	62	20	65	16	20	24	24	22	20	20	20	61	57	59	56	60	24	59	51	57	60
SRR6848540	13	18	19	59	56	16	17	35	24	59	41	51	57	17	16	56	22	59	16	19	59	58	57	23	21	33	27	24	24	56	31	52	56	60	60	58	56	56	56	23	19	21	20	22	60	21	17	19	22
SRR6848542	50	55	56	22	19	57	58	68	61	22	74	14	12	58	57	19	59	10	53	56	22	13	12	60	58	66	60	61	61	7	64	15	11	15	23	13	19	19	19	60	56	58	55	59	15	58	50	56	59
SRR6848587	46	51	52	18	15	53	54	64	57	18	70	10	16	54	53	15	55	18	49	52	18	17	16	56	54	62	56	57	57	15	60	11	15	19	19	17	15	15	15	56	52	54	51	55	19	54	46	52	55
SRR6848590	49	54	55	19	18	56	57	67	60	19	73	11	19	57	56	18	58	21	52	55	19	20	19	59	57	65	59	60	60	18	63	14	18	22	22	20	18	18	18	59	55	57	54	58	22	57	49	55	58
SRR6848625	50	55	56	22	19	57	58	68	61	22	74	14	6	58	57	19	59	14	53	56	22	3	6	60	58	66	60	61	61	11	64	15	11	15	23	7	19	19	19	60	56	58	55	59	15	58	50	56	59
SRR6848634	45	50	51	15	14	52	53	63	56	15	69	7	15	53	52	14	54	17	48	51	15	16	15	55	53	61	55	56	56	14	59	10	14	18	18	16	14	14	14	55	51	53	50	54	18	53	45	51	54
SRR6848659	44	49	50	14	13	51	52	62	55	14	68	6	14	52	51	13	53	16	47	50	14	15	14	54	52	60	54	55	55	13	58	9	13	17	17	15	13	13	13	54	50	52	49	53	17	52	44	50	53
SRR6848664	14	19	20	60	57	17	18	36	25	60	42	52	58	18	17	57	23	60	17	20	60	59	58	24	22	34	28	25	25	57	32	53	57	61	61	59	57	57	57	24	20	22	21	23	61	22	18	20	23
SRR6848722	46	51	52	18	15	53	54	64	57	18	70	10	16	54	53	15	55	18	49	52	18	17	16	56	54	62	56	57	57	15	60	11	15	19	19	17	15	15	15	56	52	54	51	55	19	54	46	52	55
SRR6848739	11	16	17	57	54	12	13	33	22	57	39	49	55	13	12	54	20	57	14	17	57	56	55	21	19	31	25	22	22	54	29	50	54	58	58	56	54	54	54	21	17	19	18	20	58	19	15	17	20
SRR6848749	14	19	20	60	57	17	18	36	25	60	42	52	58	18	17	57	23	60	17	20	60	59	58	24	22	34	28	25	25	57	32	53	57	61	61	59	57	57	57	24	20	22	21	23	61	22	18	20	23
SRR6848765	45	50	51	15	14	52	53	63	56	15	69	7	15	53	52	14	54	17	48	51	15	16	15	55	53	61	55	56	56	14	59	10	14	18	18	16	14	14	14	55	51	53	50	54	18	53	45	51	54
SRR6848823	23	28	29	69	66	28	29	45	34	69	51	61	67	29	28	66	32	69	26	29	69	68	67	33	31	43	37	34	34	66	41	62	66	70	70	68	66	66	66	33	29	31	30	32	70	31	27	29	32
SRR7706736	16	21	22	62	59	21	22	38	27	62	44	54	60	22	21	59	25	62	19	22	62	61	60	26	24	36	30	27	27	59	34	55	59	63	63	61	59	59	59	26	22	24	23	25	63	24	20	22	25
SRR7706738	48	53	54	20	17	55	56	66	59	20	72	12	4	56	55	17	57	12	51	54	20	3	4	58	56	64	58	59	59	9	62	13	9	13	21	5	17	17	17	58	54	56	53	57	13	56	48	54	57
SRR7706764	14	19	20	60	57	19	20	36	25	60	42	52	58	20	19	57	23	60	17	20	60	59	58	24	22	34	28	25	25	57	32	53	57	61	61	59	57	57	57	24	20	22	21	23	61	22	18	20	23
SRR7706784	45	50	51	15	14	52	53	63	56	15	69	7	15	53	52	14	54	17	48	51	15	16	15	55	53	61	55	56	56	14	59	10	14	18	18	16	14	14	14	55	51	53	50	54	18	53	45	51	54
SRR7706819	11	16	17	57	54	12	13	33	22	57	39	49	55	13	12	54	20	57	14	17	57	56	55	21	19	31	25	22	22	54	29	50	54	58	58	56	54	54	54	21	17	19	18	20	58	19	15	17	20
SRR7706827	21	26	27	67	64	26	27	43	32	67	49	59	65	27	26	64	30	67	24	27	67	66	65	31	29	41	35	32	32	64	39	60	64	68	68	66	64	64	64	31	27	29	28	30	68	29	25	27	30
SRR7706865	45	50	51	15	14	52	53	63	56	15	69	7	15	53	52	14	54	17	48	51	15	16	15	55	53	61	55	56	56	14	59	10	14	18	18	16	14	14	14	55	51	53	50	54	18	53	45	51	54
SRR7706866	50	55	56	20	19	57	58	68	61	20	74	12	20	58	57	19	59	22	53	56	20	21	20	60	58	66	60	61	61	19	64	15	19	23	23	21	19	19	19	60	56	58	55	59	23	58	50	56	59
SRR7706897	45	50	51	15	14	52	53	63	56	15	69	7	15	53	52	14	54	17	48	51	15	16	15	55	53	61	55	56	56	14	59	10	14	18	18	16	14	14	14	55	51	53	50	54	18	53	45	51	54
SRR7706980	10	15	16	56	53	11	12	32	21	56	38	48	54	12	11	53	19	56	13	16	56	55	54	20	18	30	24	21	21	53	28	49	53	57	57	55	53	53	53	20	16	18	17	19	57	18	14	16	19
SRR7707009	13	18	19	59	56	16	17	35	24	59	41	51	57	17	16	56	22	59	16	19	59	58	57	23	21	33	27	24	24	56	31	52	56	60	60	58	56	56	56	23	19	21	20	22	60	21	17	19	22
SRR7707094	47	52	53	17	16	54	55	65	58	17	71	9	17	55	54	16	56	19	50	53	17	18	17	57	55	63	57	58	58	16	61	12	16	20	20	18	16	16	16	57	53	55	52	56	20	55	47	53	56
SRR7707112	49	54	55	21	18	56	57	67	60	21	73	13	5	57	56	18	58	13	52	55	21	4	5	59	57	65	59	60	60	10	63	14	10	14	22	6	18	18	18	59	55	57	54	58	14	57	49	55	58
SRR7707177	45	50	51	15	14	52	53	63	56	15	69	7	15	53	52	14	54	17	48	51	15	16	15	55	53	61	55	56	56	14	59	10	14	18	18	16	14	14	14	55	51	53	50	54	18	53	45	51	54
SRR7707189	47	52	53	17	16	54	55	65	58	17	71	9	17	55	54	16	56	19	50	53	17	18	17	57	55	63	57	58	58	16	61	12	16	20	20	18	16	16	16	57	53	55	52	56	20	55	47	53	56
SRR7707210	45	50	51	15	14	52	53	63	56	15	69	7	15	53	52	14	54	17	48	51	15	16	15	55	53	61	55	56	56	14	59	10	14	18	18	16	14	14	14	55	51	53	50	54	18	53	45	51	54
SRR7707222	49	54	55	21	18	56	57	67	60	21	73	13	5	57	56	18	58	13	52	55	21	6	5	59	57	65	59	60	60	10	63	14	10	14	22	6	18	18	18	59	55	57	54	58	14	57	49	55	58
SRR7707282	46	51	52	18	15	53	54	64	57	18	70	10	16	54	53	15	55	18	49	52	18	17	16	56	54	62	56	57	57	15	60	11	15	19	19	17	15	15	15	56	52	54	51	55	19	54	46	52	55
SRR7707391	49	54	55	19	18	56	57	67	60	19	73	11	19	57	56	18	58	21	52	55	19	20	19	59	57	65	59	60	60	18	63	14	18	22	22	20	18	18	18	59	55	57	54	58	22	57	49	55	58
SRR7707426	12	17	18	58	55	13	14	34	23	58	40	50	56	14	13	55	21	58	15	18	58	57	56	22	20	32	26	23	23	55	30	51	55	59	59	57	55	55	55	22	18	20	19	21	59	20	16	18	21
SRR7707440	50	55	56	22	19	57	58	68	61	22	74	14	6	58	57	19	59	14	53	56	22	5	6	60	58	66	60	61	61	11	64	15	11	15	23	7	19	19	19	60	56	58	55	59	15	58	50	56	59
SRR7707443	12	17	18	62	59	23	24	38	27	62	44	54	60	24	23	59	21	62	19	22	62	61	60	26	24	36	30	23	23	59	34	55	59	63	63	61	59	59	59	22	22	24	23	25	63	24	20	22	25
SRR7707459	51	56	57	21	20	58	59	69	62	21	75	13	21	59	58	20	60	23	54	57	21	22	21	61	59	67	61	62	62	20	65	16	20	24	24	22	20	20	20	61	57	59	56	60	24	59	51	57	60
SRR7707460	54	59	60	26	23	61	62	72	65	26	78	18	10	62	61	23	63	18	57	60	26	9	10	64	62	70	64	65	65	15	68	19	15	19	27	11	23	23	23	64	60	62	59	63	19	62	54	60	63
SRR7707521	14	19	20	60	57	19	20	36	25	60	42	52	58	20	19	57	23	60	17	20	60	59	58	24	22	34	28	25	25	57	32	53	57	61	61	59	57	57	57	24	20	22	21	23	61	22	18	20	23
SRR7707524	18	23	24	64	61	19	20	40	29	64	46	56	62	20	19	61	27	64	21	24	64	63	62	28	26	38	32	29	29	61	36	57	61	65	65	63	61	61	61	28	24	26	25	27	65	26	22	24	25
SRR7707584	48	53	54	20	17	55	56	66	59	20	72	12	4	56	55	17	57	12	51	54	20	3	4	58	56	64	58	59	59	9	62	13	9	13	21	5	17	17	17	58	54	56	53	57	13	56	48	54	57
SRR7707594	50	55	56	20	19	57	58	68	61	20	74	12	20	58	57	19	59	22	53	56	20	21	20	60	58	66	60	61	61	19	64	15	19	23	23	21	19	19	19	60	56	58	55	59	23	58	50	56	59
SRR7707597	14	19	20	60	57	19	20	36	25	60	42	52	58	20	19	57	23	60	17	20	60	59	58	24	22	34	28	25	25	57	32	53	57	61	61	59	57	57	57	24	20	22	21	23	61	22	18	20	23
SRR7707608	26	31	32	68	65	33	34	24	37	68	32	60	66	34	33	65	35	66	29	32	68	67	66	36	34	24	22	37	37	65	22	61	65	69	69	67	65	65	65	36	32	34	33	35	69	34	26	32	35
SRR7707674	17	22	23	63	60	22	23	39	28	63	45	55	61	23	22	60	26	63	20	23	63	62	61	27	25	37	31	28	28	60	35	56	60	64	64	62	60	60	60	27	23	25	24	26	64	25	21	23	26
SRR8194136	52	57	58	24	21	59	60	70	63	24	76	16	14	60	59	21	61	8	55	58	24	15	14	62	60	68	62	63	63	9	66	17	13	17	25	15	21	21	21	62	58	60	57	61	17	60	52	58	61
SRR8194140	11	16	17	57	54	12	13	33	22	57	39	49	55	13	12	54	20	57	14	17	57	56	55	21	19	31	25	22	22	54	29	50	54	58	58	56	54	54	54	21	17	19	18	20	58	19	15	17	20
SRR8194142	12	17	18	58	55	13	14	34	23	58	40	50	56	14	13	55	21	58	15	18	58	57	56	22	20	32	26	23	23	55	30	51	55	59	59	57	55	55	55	22	18	20	19	21	59	20	16	18	21
SRR8194143	14	19	20	64	61	25	26	38	29	64	44	56	62	26	25	61	23	64	21	24	64	63	62	28	26	36	32	25	25	61	34	57	61	65	65	63	61	61	61	24	24	26	25	27	65	26	22	24	27
SRR8194146	14	19	20	60	57	15	16	36	25	60	42	52	58	16	15	57	23	60	17	20	60	59	58	24	22	34	28	25	25	57	32	53	57	61	61	59	57	57	57	24	20	22	21	23	61	22	18	20	23
SRR8194148	14	19	20	60	57	15	16	36	25	60	42	52	58	16	15	57	23	60	17	20	60	59	58	24	22	34	28	25	25	57	32	53	57	61	61	59	57	57	57	24	20	22	21	23	61	22	18	20	23
SRR8194151	43	48	49	13	12	50	51	61	54	13	67	5	13	51	50	12	52	15	46	49	13	14	13	53	51	59	53	54	54	12	57	8	12	16	16	14	12	12	12	53	49	51	48	52	16	51	43	49	52
SRR8194152	12	17	18	58	55	19	20	34	23	58	40	50	56	20	19	55	21	58	15	18	58	57	56	22	20	32	26	23	23	55	30	51	55	59	59	57	55	55	55	22	18	20	19	21	59	20	16	18	21
SRR8194161	12	17	18	58	55	13	14	34	23	58	40	50	56	14	13	55	21	58	15	18	58	57	56	22	20	32	26	23	23	55	30	51	55	59	59	57	55	55	55	22	18	20	19	21	59	20	16	18	21
SRR8194163	50	55	56	22	19	57	58	68	61	22	74	14	6	58	57	19	59	14	53	56	22	5	6	60	58	66	60	61	61	11	64	15	11	15	23	7	19	19	19	60	56	58	55	59	15	58	50	56	59
SRR8194164	15	20	21	61	58	16	17	37	26	61	43	53	59	17	16	58	24	61	18	21	61	60	59	25	23	35	29	26	26	58	33	54	58	62	62	60	58	58	58	25	21	23	22	24	62	23	19	21	24
SRR8194165	50	55	56	22	19	57	58	68	61	22	74	14	6	58	57	19	59	14	53	56	22	5	6	60	58	66	60	61	61	11	64	15	11	15	23	7	19	19	19	60	56	58	55	59	15	58	50	56	59
SRR8194166	16	21	22	62	59	21	22	38	27	62	44	54	60	22	21	59	25	62	19	22	62	61	60	26	24	36	30	27	27	59	34	55	59	63	63	61	59	59	59	26	22	24	23	25	63	24	20	22	25
SRR8194167	14	19	20	60	57	15	16	36	25	60	42	52	58	16	15	57	23	60	17	20	60	59	58	24	22	34	28	25	25	57	32	53	57	61	61	59	57	57	57	24	20	22	21	23	61	22	18	20	23
SRR8194168	16	21	22	62	59	17	18	38	27	62	44	54	60	18	17	59	25	62	19	22	62	61	60	26	24	36	30	27	27	59	34	55	59	63	63	61	59	59	59	26	22	24	23	25	63	24	20	22	25
SRR8194173	15	20	21	61	58	16	17	37	26	61	43	53	59	17	16	58	24	61	18	21	61	60	59	25	23	35	29	26	26	58	33	54	58	62	62	60	58	58	58	25	21	23	22	24	62	23	19	21	24
SRR8194184	44	49	50	14	13	51	52	62	55	14	68	6	14	52	51	13	53	16	47	50	14	15	14	54	52	60	54	55	55	13	58	9	13	17	17	15	13	13	13	54	50	52	49	53	17	52	44	50	53
SRR8194185	15	20	21	61	58	20	21	37	26	61	43	53	59	21	20	58	24	61	18	21	61	60	59	25	23	35	29	26	26	58	33	54	58	62	62	60	58	58	58	25	21	23	22	24	62	23	19	21	24
All M77 strains:
Statistic Value
1 Mean 38.14209
2 Median 35.00000
3 Maximum 87.00000
4 Minimum 0.00000
Polish M77 strains:
Statistic Value
1 Mean 21.76208
2 Median 18.00000
3 Maximum 76.00000
4 Minimum 0.00000
Clade I strains:
Statistic Value
1 Mean 9.989747
2 Median 10.000000
3 Maximum 25.000000
4 Minimum 0.000000
Clade II strains:
Statistic Value
1 Mean 8.330049
2 Median 8.000000
3 Maximum 20.000000
4 Minimum 0.000000
[truncated: 340 more columns]

## Sheet: Clade_I_pairwise_distance
		NILSPYO770002	NILSPYO770003	NILSPYO770004	NILSPYO770005	NILSPYO770006	NILSPYO770007	NILSPYO770009	NILSPYO770010	NILSPYO770011	NILSPYO770012	NILSPYO770013	NILSPYO770014	NILSPYO770015	NILSPYO770016	NILSPYO770017	NILSPYO770018	NILSPYO770019	NILSPYO770021	NILSPYO770022	NILSPYO770023	NILSPYO770024	NILSPYO770025	NILSPYO770026	NILSPYO770027	NILSPYO770028	NILSPYO770029	NILSPYO770030	NILSPYO770031	NILSPYO770032	NILSPYO770033	NILSPYO770034	NILSPYO770035	NILSPYO770036	NILSPYO770037	NILSPYO770038	NILSPYO770039	NILSPYO770040	NILSPYO770041	NILSPYO770042	NILSPYO770045	NILSPYO770046	NILSPYO770048	NILSPYO770049	NILSPYO770083	NILSPYO770111	NILSPYO771038	NILSPYO771039	NILSPYO771054
	NILSPYO770002	0	5	5	7	11	6	7	11	5	2	6	3	8	9	9	9	8	8	9	7	16	8	9	8	8	5	9	9	14	14	14	14	10	15	13	15	9	9	8	10	4	8	5	14	0	4	5	7
	NILSPYO770003	5	0	2	6	10	5	4	10	6	3	3	4	7	8	4	8	7	7	8	8	15	7	8	7	7	4	8	8	13	13	13	13	9	14	12	14	8	8	7	7	5	7	6	13	5	3	4	6
	NILSPYO770004	5	2	0	6	10	5	4	10	6	3	1	4	7	8	6	8	7	7	8	8	15	7	8	7	7	4	8	8	13	13	13	13	9	14	12	14	8	8	7	5	5	7	6	13	5	3	4	6
	NILSPYO770005	7	6	6	0	12	7	8	12	8	5	7	6	1	2	10	2	1	1	2	10	17	1	2	1	1	6	2	2	15	15	15	15	3	16	14	16	2	2	1	11	7	1	8	15	7	5	6	8
	NILSPYO770006	11	10	10	12	0	11	12	16	12	9	11	10	13	14	14	14	13	13	14	14	11	13	14	13	13	10	14	14	19	19	19	19	15	20	18	20	14	14	13	15	11	13	12	19	11	9	10	12
	NILSPYO770007	6	5	5	7	11	0	7	11	7	4	6	5	8	9	9	9	8	8	9	9	16	8	9	8	8	5	9	9	12	12	12	14	10	13	11	13	9	9	8	10	6	8	7	12	6	4	5	7
	NILSPYO770009	7	4	4	8	12	7	0	12	8	5	5	6	9	10	8	10	9	9	10	10	17	9	10	9	9	6	10	10	15	15	15	15	11	16	14	16	10	10	9	9	7	9	8	15	7	5	6	8
	NILSPYO770010	11	10	10	12	16	11	12	0	12	9	11	10	13	14	14	14	13	13	14	14	21	13	14	13	13	10	14	14	19	19	19	7	15	20	18	20	14	14	13	15	11	13	12	19	11	9	10	12
	NILSPYO770011	5	6	6	8	12	7	8	12	0	3	7	4	9	10	10	10	9	9	10	2	17	9	10	9	9	6	10	10	15	15	15	15	11	16	14	16	10	10	9	11	5	9	6	15	5	5	6	8
	NILSPYO770012	2	3	3	5	9	4	5	9	3	0	4	1	6	7	7	7	6	6	7	5	14	6	7	6	6	3	7	7	12	12	12	12	8	13	11	13	7	7	6	8	2	6	3	12	2	2	3	5
	NILSPYO770013	6	3	1	7	11	6	5	11	7	4	0	5	8	9	7	9	8	8	9	9	16	8	9	8	8	5	9	9	14	14	14	14	10	15	13	15	9	9	8	6	6	8	7	14	6	4	5	7
	NILSPYO770014	3	4	4	6	10	5	6	10	4	1	5	0	7	8	8	8	7	7	8	6	15	7	8	7	7	4	8	8	13	13	13	13	9	14	12	14	8	8	7	9	3	7	4	13	3	3	4	6
	NILSPYO770015	8	7	7	1	13	8	9	13	9	6	8	7	0	1	11	3	0	2	3	11	18	0	1	2	0	7	3	3	16	16	16	16	2	17	15	17	3	1	2	12	8	0	9	16	8	6	7	9
	NILSPYO770016	9	8	8	2	14	9	10	14	10	7	9	8	1	0	12	4	1	3	4	12	19	1	2	3	1	8	4	4	17	17	17	17	3	18	16	18	4	2	3	13	9	1	10	17	9	7	8	10
	NILSPYO770017	9	4	6	10	14	9	8	14	10	7	7	8	11	12	0	12	11	11	12	12	19	11	12	11	11	8	12	12	17	17	17	17	13	18	16	18	12	12	11	11	9	11	10	17	9	7	8	10
	NILSPYO770018	9	8	8	2	14	9	10	14	10	7	9	8	3	4	12	0	3	1	2	12	19	3	4	1	3	8	2	2	17	17	17	17	5	18	16	18	2	4	1	13	9	3	10	17	9	7	8	10
	NILSPYO770019	8	7	7	1	13	8	9	13	9	6	8	7	0	1	11	3	0	2	3	11	18	0	1	2	0	7	3	3	16	16	16	16	2	17	15	17	3	1	2	12	8	0	9	16	8	6	7	9
	NILSPYO770021	8	7	7	1	13	8	9	13	9	6	8	7	2	3	11	1	2	0	1	11	18	2	3	0	2	7	1	1	16	16	16	16	4	17	15	17	1	3	0	12	8	2	9	16	8	6	7	9
	NILSPYO770022	9	8	8	2	14	9	10	14	10	7	9	8	3	4	12	2	3	1	0	12	19	3	4	1	3	8	0	0	17	17	17	17	5	18	16	18	2	4	1	13	9	3	10	17	9	7	8	10
	NILSPYO770023	7	8	8	10	14	9	10	14	2	5	9	6	11	12	12	12	11	11	12	0	19	11	12	11	11	8	12	12	17	17	17	17	13	18	16	18	12	12	11	13	7	11	8	17	7	7	8	10
	NILSPYO770024	16	15	15	17	11	16	17	21	17	14	16	15	18	19	19	19	18	18	19	19	0	18	19	18	18	15	19	19	24	24	24	24	20	25	23	25	19	19	18	20	16	18	17	24	16	14	15	17
	NILSPYO770025	8	7	7	1	13	8	9	13	9	6	8	7	0	1	11	3	0	2	3	11	18	0	1	2	0	7	3	3	16	16	16	16	2	17	15	17	3	1	2	12	8	0	9	16	8	6	7	9
	NILSPYO770026	9	8	8	2	14	9	10	14	10	7	9	8	1	2	12	4	1	3	4	12	19	1	0	3	1	8	4	4	17	17	17	17	3	18	16	18	4	2	3	13	9	1	10	17	9	7	8	10
	NILSPYO770027	8	7	7	1	13	8	9	13	9	6	8	7	2	3	11	1	2	0	1	11	18	2	3	0	2	7	1	1	16	16	16	16	4	17	15	17	1	3	0	12	8	2	9	16	8	6	7	9
	NILSPYO770028	8	7	7	1	13	8	9	13	9	6	8	7	0	1	11	3	0	2	3	11	18	0	1	2	0	7	3	3	16	16	16	16	2	17	15	17	3	1	2	12	8	0	9	16	8	6	7	9
	NILSPYO770029	5	4	4	6	10	5	6	10	6	3	5	4	7	8	8	8	7	7	8	8	15	7	8	7	7	0	8	8	13	13	13	13	9	14	12	14	8	8	7	9	5	7	6	13	5	3	4	6
	NILSPYO770030	9	8	8	2	14	9	10	14	10	7	9	8	3	4	12	2	3	1	0	12	19	3	4	1	3	8	0	0	17	17	17	17	5	18	16	18	2	4	1	13	9	3	10	17	9	7	8	10
	NILSPYO770031	9	8	8	2	14	9	10	14	10	7	9	8	3	4	12	2	3	1	0	12	19	3	4	1	3	8	0	0	17	17	17	17	5	18	16	18	2	4	1	13	9	3	10	17	9	7	8	10
	NILSPYO770032	14	13	13	15	19	12	15	19	15	12	14	13	16	17	17	17	16	16	17	17	24	16	17	16	16	13	17	17	0	0	0	22	18	1	9	1	17	17	16	18	14	16	15	0	14	12	13	15
	NILSPYO770033	14	13	13	15	19	12	15	19	15	12	14	13	16	17	17	17	16	16	17	17	24	16	17	16	16	13	17	17	0	0	0	22	18	1	9	1	17	17	16	18	14	16	15	0	14	12	13	15
	NILSPYO770034	14	13	13	15	19	12	15	19	15	12	14	13	16	17	17	17	16	16	17	17	24	16	17	16	16	13	17	17	0	0	0	22	18	1	9	1	17	17	16	18	14	16	15	0	14	12	13	15
	NILSPYO770035	14	13	13	15	19	14	15	7	15	12	14	13	16	17	17	17	16	16	17	17	24	16	17	16	16	13	17	17	22	22	22	0	18	23	21	23	17	17	16	18	14	16	15	22	14	12	13	15
	NILSPYO770036	10	9	9	3	15	10	11	15	11	8	10	9	2	3	13	5	2	4	5	13	20	2	3	4	2	9	5	5	18	18	18	18	0	19	17	19	5	3	4	14	10	2	11	18	10	8	9	11
	NILSPYO770037	15	14	14	16	20	13	16	20	16	13	15	14	17	18	18	18	17	17	18	18	25	17	18	17	17	14	18	18	1	1	1	23	19	0	10	0	18	18	17	19	15	17	16	1	15	13	14	16
	NILSPYO770038	13	12	12	14	18	11	14	18	14	11	13	12	15	16	16	16	15	15	16	16	23	15	16	15	15	12	16	16	9	9	9	21	17	10	0	10	16	16	15	17	13	15	14	9	13	11	12	14
	NILSPYO770039	15	14	14	16	20	13	16	20	16	13	15	14	17	18	18	18	17	17	18	18	25	17	18	17	17	14	18	18	1	1	1	23	19	0	10	0	18	18	17	19	15	17	16	1	15	13	14	16
	NILSPYO770040	9	8	8	2	14	9	10	14	10	7	9	8	3	4	12	2	3	1	2	12	19	3	4	1	3	8	2	2	17	17	17	17	5	18	16	18	0	4	1	13	9	3	10	17	9	7	8	10
	NILSPYO770041	9	8	8	2	14	9	10	14	10	7	9	8	1	2	12	4	1	3	4	12	19	1	2	3	1	8	4	4	17	17	17	17	3	18	16	18	4	0	3	13	9	1	10	17	9	7	8	10
	NILSPYO770042	8	7	7	1	13	8	9	13	9	6	8	7	2	3	11	1	2	0	1	11	18	2	3	0	2	7	1	1	16	16	16	16	4	17	15	17	1	3	0	12	8	2	9	16	8	6	7	9
	NILSPYO770045	10	7	5	11	15	10	9	15	11	8	6	9	12	13	11	13	12	12	13	13	20	12	13	12	12	9	13	13	18	18	18	18	14	19	17	19	13	13	12	0	10	12	11	18	10	8	9	11
	NILSPYO770046	4	5	5	7	11	6	7	11	5	2	6	3	8	9	9	9	8	8	9	7	16	8	9	8	8	5	9	9	14	14	14	14	10	15	13	15	9	9	8	10	0	8	5	14	4	4	5	7
	NILSPYO770048	8	7	7	1	13	8	9	13	9	6	8	7	0	1	11	3	0	2	3	11	18	0	1	2	0	7	3	3	16	16	16	16	2	17	15	17	3	1	2	12	8	0	9	16	8	6	7	9
	NILSPYO770049	5	6	6	8	12	7	8	12	6	3	7	4	9	10	10	10	9	9	10	8	17	9	10	9	9	6	10	10	15	15	15	15	11	16	14	16	10	10	9	11	5	9	0	15	5	5	6	8
	NILSPYO770083	14	13	13	15	19	12	15	19	15	12	14	13	16	17	17	17	16	16	17	17	24	16	17	16	16	13	17	17	0	0	0	22	18	1	9	1	17	17	16	18	14	16	15	0	14	12	13	15
	NILSPYO770111	0	5	5	7	11	6	7	11	5	2	6	3	8	9	9	9	8	8	9	7	16	8	9	8	8	5	9	9	14	14	14	14	10	15	13	15	9	9	8	10	4	8	5	14	0	4	5	7
	NILSPYO771038	4	3	3	5	9	4	5	9	5	2	4	3	6	7	7	7	6	6	7	7	14	6	7	6	6	3	7	7	12	12	12	12	8	13	11	13	7	7	6	8	4	6	5	12	4	0	3	5
	NILSPYO771039	5	4	4	6	10	5	6	10	6	3	5	4	7	8	8	8	7	7	8	8	15	7	8	7	7	4	8	8	13	13	13	13	9	14	12	14	8	8	7	9	5	7	6	13	5	3	0	4
	NILSPYO771054	7	6	6	8	12	7	8	12	8	5	7	6	9	10	10	10	9	9	10	10	17	9	10	9	9	6	10	10	15	15	15	15	11	16	14	16	10	10	9	11	7	9	8	15	7	5	4	0
	NILSPYO771057	7	6	6	8	12	7	8	12	8	5	7	6	9	10	10	10	9	9	10	10	17	9	10	9	9	6	10	10	15	15	15	15	11	16	14	16	10	10	9	11	7	9	8	15	7	5	4	2
	NILSPYO771058	9	8	8	10	14	9	10	14	10	7	9	8	11	12	12	12	11	11	12	12	19	11	12	11	11	8	12	12	17	17	17	17	13	18	16	18	12	12	11	13	9	11	10	17	9	7	8	10
	NILSPYO771059	7	6	6	8	12	7	8	12	8	5	7	6	9	10	10	10	9	9	10	10	17	9	10	9	9	6	10	10	15	15	15	15	11	16	14	16	10	10	9	11	7	9	8	15	7	5	4	0
	NILSPYO771061	12	11	11	13	17	12	13	17	13	10	12	11	14	15	15	15	14	14	15	15	22	14	15	14	14	11	15	15	20	20	20	20	16	21	19	21	15	15	14	16	12	14	13	20	12	10	9	7
	NILSPYO771062	9	8	8	10	14	9	10	10	10	7	9	8	11	12	12	12	11	11	12	12	19	11	12	11	11	8	12	12	17	17	17	13	13	18	16	18	12	12	11	13	9	11	10	17	9	7	8	10
	NILSPYO771063	11	10	10	12	16	11	12	16	12	9	11	10	13	14	14	14	13	13	14	14	21	13	14	13	13	10	14	14	19	19	19	19	15	20	18	20	14	14	13	15	11	13	12	19	11	9	8	8
	NILSPYO771064	9	8	8	10	14	9	10	10	10	7	9	8	11	12	12	12	11	11	12	12	19	11	12	11	11	8	12	12	17	17	17	13	13	18	16	18	12	12	11	13	9	11	10	17	9	7	8	10
	NILSPYO771065	6	5	5	7	11	6	7	11	7	4	6	5	8	9	9	9	8	8	9	9	16	8	9	8	8	5	9	9	14	14	14	14	10	15	13	15	9	9	8	10	6	8	7	14	6	4	5	7
	NILSPYO771066	4	7	7	9	13	8	9	13	7	4	8	5	10	11	11	11	10	10	11	9	18	10	11	10	10	7	11	11	16	16	16	16	12	17	15	17	11	11	10	12	6	10	7	16	4	6	7	9
	NILSPYO771067	8	7	7	9	13	8	9	13	9	6	8	7	10	11	11	11	10	10	11	11	18	10	11	10	10	7	11	11	16	16	16	16	12	17	15	17	11	11	10	12	8	10	9	16	8	6	5	3
	NILSPYO771069	8	7	7	9	13	8	9	13	9	6	8	7	10	11	11	11	10	10	11	11	18	10	11	10	10	7	11	11	16	16	16	16	12	17	15	17	11	11	10	12	8	10	9	16	8	6	7	9
	NILSPYO771070	7	6	6	8	12	7	8	12	8	5	7	6	9	10	10	10	9	9	10	10	17	9	10	9	9	6	10	10	15	15	15	15	11	16	14	16	10	10	9	11	7	9	8	15	7	5	6	8
	NILSPYO771072	8	7	7	9	13	8	9	13	9	6	8	7	10	11	11	11	10	10	11	11	18	10	11	10	10	7	11	11	16	16	16	16	12	17	15	17	11	11	10	12	8	10	9	16	8	6	7	9
	NILSPYO771075	9	8	8	10	14	9	10	14	10	7	9	8	11	12	12	12	11	11	12	12	19	11	12	11	11	8	12	12	17	17	17	17	13	18	16	18	12	12	11	13	9	11	10	17	9	7	8	10
	NILSPYO771077	8	7	7	9	13	8	9	13	9	6	8	7	10	11	11	11	10	10	11	11	18	10	11	10	10	7	11	11	16	16	16	16	12	17	15	17	11	11	10	12	8	10	9	16	8	6	7	9
	NILSPYO771078	8	7	7	9	13	8	9	13	9	6	8	7	10	11	11	11	10	10	11	11	18	10	11	10	10	7	11	11	16	16	16	16	12	17	15	17	11	11	10	12	8	10	9	16	8	6	7	9
	NILSPYO771079	8	7	7	9	13	8	9	13	9	6	8	7	10	11	11	11	10	10	11	11	18	10	11	10	10	7	11	11	16	16	16	16	12	17	15	17	11	11	10	12	8	10	9	16	8	6	7	9
	NILSPYO771081	8	7	7	9	13	8	9	13	9	6	8	7	10	11	11	11	10	10	11	11	18	10	11	10	10	7	11	11	16	16	16	16	12	17	15	17	11	11	10	12	8	10	9	16	8	6	7	9
	NILSPYO771082	8	7	7	9	13	8	9	13	9	6	8	7	10	11	11	11	10	10	11	11	18	10	11	10	10	7	11	11	16	16	16	16	12	17	15	17	11	11	10	12	8	10	9	16	8	6	7	9
	NILSPYO771083	7	6	6	8	12	7	8	12	8	5	7	6	9	10	10	10	9	9	10	10	17	9	10	9	9	6	10	10	15	15	15	15	11	16	14	16	10	10	9	11	7	9	8	15	7	5	6	8
	NILSPYO771085	8	7	7	9	13	8	9	13	9	6	8	7	10	11	11	11	10	10	11	11	18	10	11	10	10	7	11	11	16	16	16	16	12	17	15	17	11	11	10	12	8	10	9	16	8	6	7	9
	NILSPYO771088	2	3	3	5	9	4	5	9	3	0	4	1	6	7	7	7	6	6	7	5	14	6	7	6	6	3	7	7	12	12	12	12	8	13	11	13	7	7	6	8	2	6	3	12	2	2	3	5
	NILSPYO771090	9	8	8	10	4	9	10	14	10	7	9	8	11	12	12	12	11	11	12	12	9	11	12	11	11	8	12	12	17	17	17	17	13	18	16	18	12	12	11	13	9	11	10	17	9	7	8	10
	NILSPYO771092	8	7	7	9	13	8	9	13	9	6	8	7	10	11	11	11	10	10	11	11	16	10	11	10	10	7	11	11	16	16	16	16	12	17	15	17	11	11	10	12	8	10	9	16	8	6	7	9
	NILSPYO771093	12	11	11	13	17	12	13	17	13	10	12	11	14	15	15	15	14	14	15	15	22	14	15	14	14	11	15	15	20	20	20	20	16	21	19	21	15	15	14	16	12	14	13	20	12	10	11	13
	NILSPYO771094	4	3	3	5	9	4	5	9	5	2	4	3	6	7	7	7	6	6	7	7	14	6	7	6	6	3	7	7	12	12	12	12	8	13	11	13	7	7	6	8	4	6	5	12	4	2	3	5
	NILSPYO771096	9	8	8	10	14	9	10	14	10	7	9	8	11	12	12	12	11	11	12	12	19	11	12	11	11	8	12	12	17	17	17	17	13	18	16	18	12	12	11	13	9	11	10	17	9	7	8	10
	NILSPYO771097	3	4	4	6	10	5	6	10	2	1	5	2	7	8	8	8	7	7	8	4	15	7	8	7	7	4	8	8	13	13	13	13	9	14	12	14	8	8	7	9	3	7	4	13	3	3	4	6
	NILSPYO771098	4	3	3	5	9	4	5	9	5	2	4	3	6	7	7	7	6	6	7	7	14	6	7	6	6	3	7	7	12	12	12	12	8	13	11	13	7	7	6	8	4	6	5	12	4	2	3	5
[truncated: 29 more columns]

## Sheet: NCTC13742_ref_pairwise_distance
snp-dists 0.8.2	ERR028578	ERR033198	ERR111868	ERR1359871	ERR1359874	ERR1434028	ERR1434083	ERR1515487	ERR1515584	ERR1515666	ERR1515687	ERR1516061	ERR1732745	ERR1732814	ERR1733196	ERR1733365	ERR1733572	ERR1733626	ERR1734232	ERR1734264	ERR1734572	ERR1734646	ERR1734850	ERR1734961	ERR1735076	ERR2649766	ERR2649796	ERR2650043	ERR2650201	ERR3604280	ERR3604298	ERR4165558	ERR4165564	ERR4165566	ERR4165567	ERR4165570	ERR4165572	ERR4165584	ERR4165587	ERR467365	ERR473575	ERR473624	ERR473679	ERR473722	G773	GA19702	NCTC12057	NILSPYO770002	NILSPYO770003
ERR028578	0	5	6	48	45	13	14	26	13	48	32	40	46	14	13	45	9	48	9	10	48	47	46	12	10	24	18	12	12	45	22	41	46	50	51	48	45	45	45	9	9	10	12	11	50	15	8	11	10
ERR033198	5	0	11	53	50	18	19	31	18	53	37	45	51	19	18	50	14	53	14	15	53	52	51	17	15	29	23	17	17	50	27	46	51	55	56	53	50	50	50	12	14	15	17	16	55	20	13	16	15
ERR111868	6	11	0	54	51	19	20	32	19	54	38	46	52	20	19	51	15	54	15	16	54	53	52	18	16	30	24	18	18	51	28	47	52	56	57	54	51	51	51	15	15	16	18	17	56	21	14	17	16
ERR1359871	48	53	54	0	19	57	58	66	57	0	72	12	20	58	57	19	57	22	53	54	0	21	20	56	54	64	58	60	60	19	62	15	20	24	25	22	19	19	19	57	53	54	54	55	24	59	48	55	54
ERR1359874	45	50	51	19	0	54	55	63	54	19	69	11	17	55	54	0	54	19	50	51	19	18	17	53	51	61	55	57	57	16	59	12	17	21	10	19	16	16	16	54	50	51	51	52	21	56	45	52	51
ERR1434028	13	18	19	57	54	0	1	35	22	57	41	49	55	1	0	54	22	57	14	19	57	56	55	21	19	33	27	25	25	54	31	50	55	59	60	57	54	54	54	22	18	19	19	20	59	20	17	20	19
ERR1434083	14	19	20	58	55	1	0	36	23	58	42	50	56	0	1	55	23	58	15	20	58	57	56	22	20	34	28	26	26	55	32	51	56	60	61	58	55	55	55	23	19	20	20	21	60	21	18	21	20
ERR1515487	26	31	32	66	63	35	36	0	35	66	32	58	64	36	35	63	35	64	31	32	66	65	64	34	32	24	22	38	38	63	22	59	64	68	69	66	63	63	63	35	31	32	34	33	68	37	26	33	32
ERR1515584	13	18	19	57	54	22	23	35	0	57	41	49	55	23	22	54	22	57	18	19	57	56	55	19	19	33	27	25	25	54	31	50	55	59	60	57	54	54	54	22	18	17	21	6	59	24	17	20	19
ERR1515666	48	53	54	0	19	57	58	66	57	0	72	12	20	58	57	19	57	22	53	54	0	21	20	56	54	64	58	60	60	19	62	15	20	24	25	22	19	19	19	57	53	54	54	55	24	59	48	55	54
ERR1515687	32	37	38	72	69	41	42	32	41	72	0	64	70	42	41	69	41	70	37	38	72	71	70	40	38	30	28	44	44	69	28	65	70	74	75	72	69	69	69	41	37	38	40	39	74	43	32	39	38
ERR1516061	40	45	46	12	11	49	50	58	49	12	64	0	12	50	49	11	49	14	45	46	12	13	12	48	46	56	50	52	52	11	54	7	12	16	17	14	11	11	11	49	45	46	46	47	16	51	40	47	46
ERR1732745	46	51	52	20	17	55	56	64	55	20	70	12	0	56	55	17	55	12	51	52	20	5	0	54	52	62	56	58	58	9	60	13	10	14	23	6	17	17	17	55	51	52	52	53	14	57	46	53	52
ERR1732814	14	19	20	58	55	1	0	36	23	58	42	50	56	0	1	55	23	58	15	20	58	57	56	22	20	34	28	26	26	55	32	51	56	60	61	58	55	55	55	23	19	20	20	21	60	21	18	21	20
ERR1733196	13	18	19	57	54	0	1	35	22	57	41	49	55	1	0	54	22	57	14	19	57	56	55	21	19	33	27	25	25	54	31	50	55	59	60	57	54	54	54	22	18	19	19	20	59	20	17	20	19
ERR1733365	45	50	51	19	0	54	55	63	54	19	69	11	17	55	54	0	54	19	50	51	19	18	17	53	51	61	55	57	57	16	59	12	17	21	10	19	16	16	16	54	50	51	51	52	21	56	45	52	51
ERR1733572	9	14	15	57	54	22	23	35	22	57	41	49	55	23	22	54	0	57	18	19	57	56	55	21	19	33	27	21	21	54	31	50	55	59	60	57	54	54	54	18	18	19	21	20	59	24	17	20	19
ERR1733626	48	53	54	22	19	57	58	64	57	22	70	14	12	58	57	19	57	0	53	54	22	13	12	56	54	62	56	60	60	7	60	15	12	16	25	14	19	19	19	57	53	54	54	55	16	59	48	55	54
ERR1734232	9	14	15	53	50	14	15	31	18	53	37	45	51	15	14	50	18	53	0	15	53	52	51	17	15	29	23	21	21	50	27	46	51	55	56	53	50	50	50	18	14	15	15	16	55	16	13	16	15
ERR1734264	10	15	16	54	51	19	20	32	19	54	38	46	52	20	19	51	19	54	15	0	54	53	52	18	16	30	24	22	22	51	28	47	52	56	57	54	51	51	51	19	11	16	18	17	56	21	14	17	16
ERR1734572	48	53	54	0	19	57	58	66	57	0	72	12	20	58	57	19	57	22	53	54	0	21	20	56	54	64	58	60	60	19	62	15	20	24	25	22	19	19	19	57	53	54	54	55	24	59	48	55	54
ERR1734646	47	52	53	21	18	56	57	65	56	21	71	13	5	57	56	18	56	13	52	53	21	0	5	55	53	63	57	59	59	10	61	14	11	15	24	7	18	18	18	56	52	53	53	54	15	58	47	54	53
ERR1734850	46	51	52	20	17	55	56	64	55	20	70	12	0	56	55	17	55	12	51	52	20	5	0	54	52	62	56	58	58	9	60	13	10	14	23	6	17	17	17	55	51	52	52	53	14	57	46	53	52
ERR1734961	12	17	18	56	53	21	22	34	19	56	40	48	54	22	21	53	21	56	17	18	56	55	54	0	18	32	26	24	24	53	30	49	54	58	59	56	53	53	53	21	17	16	20	17	58	23	16	19	18
ERR1735076	10	15	16	54	51	19	20	32	19	54	38	46	52	20	19	51	19	54	15	16	54	53	52	18	0	30	24	22	22	51	28	47	52	56	57	54	51	51	51	19	15	16	18	17	56	21	14	17	16
ERR2649766	24	29	30	64	61	33	34	24	33	64	30	56	62	34	33	61	33	62	29	30	64	63	62	32	30	0	20	36	36	61	20	57	62	66	67	64	61	61	61	33	29	30	32	31	66	35	24	31	30
ERR2649796	18	23	24	58	55	27	28	22	27	58	28	50	56	28	27	55	27	56	23	24	58	57	56	26	24	20	0	30	30	55	18	51	56	60	61	58	55	55	55	27	23	24	26	25	60	29	18	25	24
ERR2650043	12	17	18	60	57	25	26	38	25	60	44	52	58	26	25	57	21	60	21	22	60	59	58	24	22	36	30	0	0	57	34	53	58	62	61	60	57	57	57	21	21	22	24	23	62	27	20	23	22
ERR2650201	12	17	18	60	57	25	26	38	25	60	44	52	58	26	25	57	21	60	21	22	60	59	58	24	22	36	30	0	0	57	34	53	58	62	61	60	57	57	57	21	21	22	24	23	62	27	20	23	22
ERR3604280	45	50	51	19	16	54	55	63	54	19	69	11	9	55	54	16	54	7	50	51	19	10	9	53	51	61	55	57	57	0	59	12	9	13	22	11	16	16	16	54	50	51	51	52	13	56	45	52	51
ERR3604298	22	27	28	62	59	31	32	22	31	62	28	54	60	32	31	59	31	60	27	28	62	61	60	30	28	20	18	34	34	59	0	55	60	64	65	62	59	59	59	31	27	28	30	29	64	33	22	29	28
ERR4165558	41	46	47	15	12	50	51	59	50	15	65	7	13	51	50	12	50	15	46	47	15	14	13	49	47	57	51	53	53	12	55	0	13	17	18	15	12	12	12	50	46	47	47	48	17	52	41	48	47
ERR4165564	46	51	52	20	17	55	56	64	55	20	70	12	10	56	55	17	55	12	51	52	20	11	10	54	52	62	56	58	58	9	60	13	0	12	23	10	17	17	17	55	51	52	52	53	12	55	46	53	52
ERR4165566	50	55	56	24	21	59	60	68	59	24	74	16	14	60	59	21	59	16	55	56	24	15	14	58	56	66	60	62	62	13	64	17	12	0	27	14	21	21	21	59	55	56	56	57	0	59	50	57	56
ERR4165567	51	56	57	25	10	60	61	69	60	25	75	17	23	61	60	10	60	25	56	57	25	24	23	59	57	67	61	61	61	22	65	18	23	27	0	25	22	22	22	60	56	57	57	58	27	62	51	58	57
ERR4165570	48	53	54	22	19	57	58	66	57	22	72	14	6	58	57	19	57	14	53	54	22	7	6	56	54	64	58	60	60	11	62	15	10	14	25	0	19	19	19	57	53	54	54	55	14	57	48	55	54
ERR4165572	45	50	51	19	16	54	55	63	54	19	69	11	17	55	54	16	54	19	50	51	19	18	17	53	51	61	55	57	57	16	59	12	17	21	22	19	0	0	2	54	50	51	51	52	21	56	45	52	51
ERR4165584	45	50	51	19	16	54	55	63	54	19	69	11	17	55	54	16	54	19	50	51	19	18	17	53	51	61	55	57	57	16	59	12	17	21	22	19	0	0	2	54	50	51	51	52	21	56	45	52	51
ERR4165587	45	50	51	19	16	54	55	63	54	19	69	11	17	55	54	16	54	19	50	51	19	18	17	53	51	61	55	57	57	16	59	12	17	21	22	19	2	2	0	54	50	51	51	52	21	56	45	52	51
ERR467365	9	12	15	57	54	22	23	35	22	57	41	49	55	23	22	54	18	57	18	19	57	56	55	21	19	33	27	21	21	54	31	50	55	59	60	57	54	54	54	0	18	19	21	20	59	24	17	20	19
ERR473575	9	14	15	53	50	18	19	31	18	53	37	45	51	19	18	50	18	53	14	11	53	52	51	17	15	29	23	21	21	50	27	46	51	55	56	53	50	50	50	18	0	15	17	16	55	20	13	16	15
ERR473624	10	15	16	54	51	19	20	32	17	54	38	46	52	20	19	51	19	54	15	16	54	53	52	16	16	30	24	22	22	51	28	47	52	56	57	54	51	51	51	19	15	0	18	15	56	21	14	17	16
ERR473679	12	17	18	54	51	19	20	34	21	54	40	46	52	20	19	51	21	54	15	18	54	53	52	20	18	32	26	24	24	51	30	47	52	56	57	54	51	51	51	21	17	18	0	19	56	21	16	19	18
ERR473722	11	16	17	55	52	20	21	33	6	55	39	47	53	21	20	52	20	55	16	17	55	54	53	17	17	31	25	23	23	52	29	48	53	57	58	55	52	52	52	20	16	15	19	0	57	22	15	18	17
G773	50	55	56	24	21	59	60	68	59	24	74	16	14	60	59	21	59	16	55	56	24	15	14	58	56	66	60	62	62	13	64	17	12	0	27	14	21	21	21	59	55	56	56	57	0	59	50	57	56
GA19702	15	20	21	59	56	20	21	37	24	59	43	51	57	21	20	56	24	59	16	21	59	58	57	23	21	35	29	27	27	56	33	52	55	59	62	57	56	56	56	24	20	21	21	22	59	0	19	22	21
NCTC12057	8	13	14	48	45	17	18	26	17	48	32	40	46	18	17	45	17	48	13	14	48	47	46	16	14	24	18	20	20	45	22	41	46	50	51	48	45	45	45	17	13	14	16	15	50	19	0	15	14
NILSPYO770002	11	16	17	55	52	20	21	33	20	55	39	47	53	21	20	52	20	55	16	17	55	54	53	19	17	31	25	23	23	52	29	48	53	57	58	55	52	52	52	20	16	17	19	18	57	22	15	0	5
NILSPYO770003	10	15	16	54	51	19	20	32	19	54	38	46	52	20	19	51	19	54	15	16	54	53	52	18	16	30	24	22	22	51	28	47	52	56	57	54	51	51	51	19	15	16	18	17	56	21	14	5	0
NILSPYO770004	11	16	17	55	52	20	21	33	20	55	39	47	53	21	20	52	20	55	16	17	55	54	53	19	17	31	25	21	21	52	29	48	53	57	56	55	52	52	52	20	16	17	19	18	57	22	15	6	3
NILSPYO770005	12	17	18	56	53	21	22	34	21	56	40	48	54	22	21	53	21	56	17	18	56	55	54	20	18	32	26	24	24	53	30	49	54	58	59	56	53	53	53	21	17	18	20	19	58	23	16	7	6
NILSPYO770006	16	21	22	60	57	25	26	38	25	60	44	52	58	26	25	57	25	60	21	22	60	59	58	24	22	36	30	28	28	57	34	53	58	62	63	60	57	57	57	25	21	22	24	23	62	27	20	11	10
NILSPYO770007	12	17	18	56	53	21	22	34	21	56	40	48	54	22	21	53	21	56	17	18	56	55	54	20	18	32	26	24	24	53	30	49	52	56	59	54	53	53	53	21	17	18	20	19	56	21	16	7	6
NILSPYO770008	12	17	18	56	53	17	18	34	21	56	40	48	54	18	17	53	21	56	13	18	56	55	54	20	18	32	26	24	24	53	30	49	54	58	59	56	53	53	53	21	17	18	18	19	58	19	16	19	18
NILSPYO770009	12	17	18	56	53	21	22	34	21	56	40	48	54	22	21	53	21	56	17	18	56	55	54	20	18	32	26	24	24	53	30	49	54	58	59	56	53	53	53	21	17	18	20	19	58	23	16	7	4
NILSPYO770010	16	21	22	60	57	25	26	38	25	60	44	52	58	26	25	57	25	60	21	22	60	59	58	24	22	36	30	28	28	57	34	53	58	62	63	60	57	57	57	25	21	22	24	23	62	27	20	11	10
NILSPYO770011	12	17	18	56	53	21	22	34	21	56	40	48	54	22	21	53	21	56	17	18	56	55	54	20	18	32	26	24	24	53	30	49	54	58	59	56	53	53	53	21	17	18	20	19	58	23	16	5	6
NILSPYO770012	9	14	15	53	50	18	19	31	18	53	37	45	51	19	18	50	18	53	14	15	53	52	51	17	15	29	23	21	21	50	27	46	51	55	56	53	50	50	50	18	14	15	17	16	55	20	13	2	3
NILSPYO770013	11	16	17	55	52	20	21	33	20	55	39	47	53	21	20	52	20	55	16	17	55	54	53	19	17	31	25	23	23	52	29	48	53	57	58	55	52	52	52	20	16	17	19	18	57	22	15	6	3
NILSPYO770014	10	15	16	54	51	19	20	32	19	54	38	46	52	20	19	51	19	54	15	16	54	53	52	18	16	30	24	22	22	51	28	47	52	56	57	54	51	51	51	19	15	16	18	17	56	21	14	3	4
NILSPYO770015	13	18	19	57	54	22	23	35	22	57	41	49	55	23	22	54	22	57	18	19	57	56	55	21	19	33	27	25	25	54	31	50	55	59	60	57	54	54	54	22	18	19	21	20	59	24	17	8	7
NILSPYO770016	14	19	20	58	55	23	24	36	23	58	42	50	56	24	23	55	23	58	19	20	58	57	56	22	20	34	28	26	26	55	32	51	56	60	61	58	55	55	55	23	19	20	22	21	60	25	18	9	8
NILSPYO770017	15	20	21	59	56	24	25	37	24	59	43	51	57	25	24	56	24	59	20	21	59	58	57	23	21	35	29	27	27	56	33	52	57	61	62	59	56	56	56	24	20	21	23	22	61	26	19	10	5
NILSPYO770018	14	19	20	58	55	23	24	36	23	58	42	50	56	24	23	55	23	58	19	20	58	57	56	22	20	34	28	26	26	55	32	51	56	60	61	58	55	55	55	23	19	20	22	21	60	25	18	9	8
NILSPYO770019	13	18	19	57	54	22	23	35	22	57	41	49	55	23	22	54	22	57	18	19	57	56	55	21	19	33	27	25	25	54	31	50	55	59	60	57	54	54	54	22	18	19	21	20	59	24	17	8	7
NILSPYO770020	13	18	19	57	54	18	19	35	22	57	41	49	55	19	18	54	22	57	14	19	57	56	55	21	19	33	27	25	25	54	31	50	55	59	60	57	54	54	54	22	18	19	19	20	59	20	17	20	19
NILSPYO770021	13	18	19	57	54	22	23	35	22	57	41	49	55	23	22	54	22	57	18	19	57	56	55	21	19	33	27	25	25	54	31	50	55	59	60	57	54	54	54	22	18	19	21	20	59	24	17	8	7
NILSPYO770022	14	19	20	58	55	23	24	36	23	58	42	50	56	24	23	55	23	58	19	20	58	57	56	22	20	34	28	26	26	55	32	51	56	60	61	58	55	55	55	23	19	20	22	21	60	25	18	9	8
NILSPYO770023	14	19	20	58	55	23	24	36	23	58	42	50	56	24	23	55	23	58	19	20	58	57	56	22	20	34	28	26	26	55	32	51	56	60	61	58	55	55	55	23	19	20	22	21	60	25	18	7	8
NILSPYO770024	21	26	27	63	60	30	31	43	30	63	49	55	61	31	30	60	30	63	26	27	63	62	61	29	27	41	35	33	33	60	39	56	61	65	66	63	60	60	60	30	26	27	27	28	65	32	25	16	15
NILSPYO770025	13	18	19	57	54	22	23	35	22	57	41	49	55	23	22	54	22	57	18	19	57	56	55	21	19	33	27	25	25	54	31	50	55	59	60	57	54	54	54	22	18	19	21	20	59	24	17	8	7
NILSPYO770026	14	19	20	58	55	23	24	36	23	58	42	50	56	24	23	55	23	58	19	20	58	57	56	22	20	34	28	26	26	55	32	51	56	60	61	58	55	55	55	23	19	20	22	21	60	25	18	9	8
NILSPYO770027	13	18	19	57	54	22	23	35	22	57	41	49	55	23	22	54	22	57	18	19	57	56	55	21	19	33	27	25	25	54	31	50	55	59	60	57	54	54	54	22	18	19	21	20	59	24	17	8	7
NILSPYO770028	13	18	19	57	54	22	23	35	22	57	41	49	55	23	22	54	22	57	18	19	57	56	55	21	19	33	27	25	25	54	31	50	55	59	60	57	54	54	54	22	18	19	21	20	59	24	17	8	7
NILSPYO770029	10	15	16	54	51	19	20	32	19	54	38	46	52	20	19	51	19	54	15	16	54	53	52	18	16	30	24	22	22	51	28	47	52	56	57	54	51	51	51	19	15	16	18	17	56	21	14	5	4
NILSPYO770030	14	19	20	58	55	23	24	36	23	58	42	50	56	24	23	55	23	58	19	20	58	57	56	22	20	34	28	26	26	55	32	51	56	60	61	58	55	55	55	23	19	20	22	21	60	25	18	9	8
NILSPYO770031	14	19	20	58	55	23	24	36	23	58	42	50	56	24	23	55	23	58	19	20	58	57	56	22	20	34	28	26	26	55	32	51	56	60	61	58	55	55	55	23	19	20	22	21	60	25	18	9	8
NILSPYO770032	19	24	25	63	60	28	29	41	28	63	47	55	61	29	28	60	28	63	24	25	63	62	61	27	25	39	33	31	31	60	37	56	61	65	66	63	60	60	60	28	24	25	27	26	65	30	23	14	13
NILSPYO770033	19	24	25	63	60	28	29	41	28	63	47	55	61	29	28	60	28	63	24	25	63	62	61	27	25	39	33	31	31	60	37	56	61	65	66	63	60	60	60	28	24	25	27	26	65	30	23	14	13
NILSPYO770034	19	24	25	63	60	28	29	41	28	63	47	55	61	29	28	60	28	63	24	25	63	62	61	27	25	39	33	31	31	60	37	56	61	65	66	63	60	60	60	28	24	25	27	26	65	30	23	14	13
NILSPYO770035	19	24	25	63	60	28	29	41	28	63	47	55	61	29	28	60	28	63	24	25	63	62	61	27	25	39	33	31	31	60	37	56	61	65	66	63	60	60	60	28	24	25	27	26	65	30	23	14	13
NILSPYO770036	15	20	21	59	56	24	25	37	24	59	43	51	57	25	24	56	24	59	20	21	59	58	57	23	21	35	29	27	27	56	33	52	57	61	62	59	56	56	56	24	20	21	23	22	61	26	19	10	9
NILSPYO770037	20	25	26	64	61	29	30	42	29	64	48	56	62	30	29	61	29	64	25	26	64	63	62	28	26	40	34	32	32	61	38	57	62	66	67	64	61	61	61	29	25	26	28	27	66	31	24	15	14
NILSPYO770038	18	23	24	62	59	27	28	40	27	62	46	54	60	28	27	59	27	62	23	24	62	61	60	26	24	38	32	30	30	59	36	55	60	64	65	62	59	59	59	27	23	24	26	25	64	29	22	13	12
NILSPYO770039	20	25	26	64	61	29	30	42	29	64	48	56	62	30	29	61	29	64	25	26	64	63	62	28	26	40	34	32	32	61	38	57	62	66	67	64	61	61	61	29	25	26	28	27	66	31	24	15	14
NILSPYO770040	14	19	20	58	55	23	24	36	23	58	42	50	56	24	23	55	23	58	19	20	58	57	56	22	20	34	28	26	26	55	32	51	56	60	61	58	55	55	55	23	19	20	22	21	60	25	18	9	8
NILSPYO770041	14	19	20	58	55	23	24	36	23	58	42	50	56	24	23	55	23	58	19	20	58	57	56	22	20	34	28	26	26	55	32	51	56	60	61	58	55	55	55	23	19	20	22	21	60	25	18	9	8
NILSPYO770042	13	18	19	57	54	22	23	35	22	57	41	49	55	23	22	54	22	57	18	19	57	56	55	21	19	33	27	25	25	54	31	50	55	59	60	57	54	54	54	22	18	19	21	20	59	24	17	8	7
NILSPYO770043	14	19	20	58	55	19	20	36	23	58	42	50	56	20	19	55	23	58	15	20	58	57	56	22	20	34	28	26	26	55	32	51	56	60	61	58	55	55	55	23	19	20	20	21	60	21	18	21	20
NILSPYO770045	15	20	21	59	56	24	25	37	24	59	43	51	57	25	24	56	24	59	20	21	59	58	57	23	21	35	29	27	27	56	33	52	57	61	62	59	56	56	56	24	20	21	23	22	61	26	19	10	7
NILSPYO770046	10	15	16	54	51	19	20	32	19	54	38	46	52	20	19	51	19	54	15	16	54	53	52	18	16	30	24	22	22	51	28	47	52	56	57	54	51	51	51	19	15	16	18	17	56	21	14	3	4
NILSPYO770047	15	20	21	59	56	20	21	37	24	59	43	51	57	21	20	56	24	59	16	21	59	58	57	23	21	35	29	27	27	56	33	52	57	61	62	59	56	56	56	24	20	21	21	22	61	22	19	22	21
NILSPYO770048	13	18	19	57	54	22	23	35	22	57	41	49	55	23	22	54	22	57	18	19	57	56	55	21	19	33	27	25	25	54	31	50	55	59	60	57	54	54	54	22	18	19	21	20	59	24	17	8	7
NILSPYO770049	12	17	18	56	53	21	22	34	21	56	40	48	54	22	21	53	21	56	17	18	56	55	54	20	18	32	26	24	24	53	30	49	54	58	59	56	53	53	53	21	17	18	20	19	58	23	16	5	6
NILSPYO770083	19	24	25	63	60	28	29	41	28	63	47	55	61	29	28	60	28	63	24	25	63	62	61	27	25	39	33	31	31	60	37	56	61	65	66	63	60	60	60	28	24	25	27	26	65	30	23	14	13
NILSPYO770111	11	16	17	55	52	20	21	33	20	55	39	47	53	21	20	52	20	55	16	17	55	54	53	19	17	31	25	23	23	52	29	48	53	57	58	55	52	52	52	20	16	17	19	18	57	22	15	0	5
NILSPYO771001	5	10	11	49	46	10	11	27	14	49	33	41	47	11	10	46	14	49	6	11	49	48	47	13	11	25	19	17	17	46	23	42	47	51	52	49	46	46	46	14	10	11	11	12	51	12	9	12	11
NILSPYO771002	5	10	11	49	46	10	11	27	14	49	33	41	47	11	10	46	14	49	6	11	49	48	47	13	11	25	19	17	17	46	23	42	47	51	52	49	46	46	46	14	10	11	11	12	51	12	9	12	11
NILSPYO771004	19	24	25	59	56	28	29	37	28	59	43	51	57	29	28	56	28	59	24	25	59	58	57	27	25	35	29	31	31	56	33	52	57	61	62	59	56	56	56	28	24	25	27	26	61	30	19	26	25
NILSPYO771005	21	26	27	59	56	30	31	39	30	59	45	51	57	31	30	56	30	59	26	27	59	58	57	29	27	37	31	33	33	56	35	52	57	61	62	59	56	56	56	30	26	27	27	28	61	32	21	28	27
NILSPYO771006	18	23	24	58	55	27	28	36	27	58	42	50	56	28	27	55	27	58	23	24	58	57	56	26	24	34	28	30	30	55	32	51	56	60	61	58	55	55	55	27	23	24	26	25	60	29	18	25	24
NILSPYO771007	5	10	11	49	46	10	11	27	14	49	33	41	47	11	10	46	14	49	6	11	49	48	47	13	11	25	19	17	17	46	23	42	47	51	52	49	46	46	46	14	10	11	11	12	51	12	9	12	11
NILSPYO771008	17	22	23	57	54	26	27	35	26	57	41	49	55	27	26	54	26	57	22	23	57	56	55	25	23	33	27	29	29	54	31	50	55	59	60	57	54	54	54	26	22	23	25	24	59	28	17	24	23
NILSPYO771009	20	25	26	60	57	29	30	38	29	60	44	52	58	30	29	57	29	60	25	26	60	59	58	28	26	36	30	32	32	57	34	53	58	62	63	60	57	57	57	29	25	26	28	27	62	31	20	27	26
NILSPYO771010	9	14	15	53	50	14	15	31	18	53	37	45	51	15	14	50	18	53	10	15	53	52	51	17	15	29	23	19	19	50	27	46	51	55	54	53	50	50	50	18	14	15	15	16	55	16	13	16	15
NILSPYO771011	10	15	16	54	51	19	20	32	19	54	38	46	52	20	19	51	19	54	15	16	54	53	52	18	16	30	24	22	22	51	28	47	52	56	57	54	51	51	51	19	15	16	18	17	56	21	14	17	16
NILSPYO771012	9	14	15	53	50	14	15	31	18	53	37	45	51	15	14	50	18	53	10	15	53	52	51	17	15	29	23	21	21	50	27	46	51	55	56	53	50	50	50	18	14	15	15	16	55	16	13	16	15
NILSPYO771013	12	17	18	56	53	17	18	34	21	56	40	48	54	18	17	53	21	56	13	18	56	55	54	20	18	32	26	22	22	53	30	49	54	58	57	56	53	53	53	21	17	18	18	19	58	19	16	19	18
NILSPYO771014	6	11	12	50	47	11	12	28	15	50	34	42	48	12	11	47	15	50	7	12	50	49	48	14	12	26	20	18	18	47	24	43	48	52	53	50	47	47	47	15	11	12	12	13	52	13	10	13	12
NILSPYO771015	13	18	19	57	54	22	23	35	22	57	41	49	55	23	22	54	22	57	18	19	57	56	55	21	19	33	27	23	23	54	31	50	55	59	58	57	54	54	54	22	18	19	21	20	59	24	17	16	15
NILSPYO771016	56	61	62	36	33	65	66	74	65	36	80	28	34	66	65	33	65	36	61	62	36	35	34	64	62	72	66	68	68	33	70	29	34	38	39	36	33	33	33	65	61	62	64	63	38	67	56	63	62
NILSPYO771017	13	18	19	57	54	22	23	35	22	57	41	49	55	23	22	54	22	57	18	19	57	56	55	21	19	33	27	23	23	54	31	50	55	59	58	57	54	54	54	22	18	19	21	20	59	24	17	16	15
NILSPYO771018	7	12	13	51	48	12	13	29	16	51	35	43	49	13	12	48	16	51	8	13	51	50	49	15	13	27	21	19	19	48	25	44	49	53	54	51	48	48	48	16	12	13	13	14	53	14	11	14	13
NILSPYO771019	6	11	12	50	47	11	12	28	15	50	34	42	48	12	11	47	15	50	7	12	50	49	48	14	12	26	20	18	18	47	24	43	48	52	53	50	47	47	47	15	11	12	12	13	52	13	10	13	12
NILSPYO771020	13	18	19	57	54	22	23	35	22	57	41	49	55	23	22	54	22	57	18	19	57	56	55	21	19	33	27	23	23	54	31	50	55	59	58	57	54	54	54	22	18	19	21	20	59	24	17	16	15
NILSPYO771021	14	19	20	58	55	19	20	36	23	58	42	50	56	20	19	55	23	58	15	20	58	57	56	22	20	34	28	24	24	55	32	51	56	60	59	58	55	55	55	23	19	20	20	21	60	21	18	21	20
NILSPYO771022	9	14	15	53	50	18	19	31	18	53	37	45	51	19	18	50	18	53	14	15	53	52	51	17	15	29	23	21	21	50	27	46	51	55	56	53	50	50	50	18	14	15	17	16	55	20	13	16	15
NILSPYO771023	10	15	16	54	51	15	16	32	19	54	38	46	52	16	15	51	19	54	11	16	54	53	52	18	16	30	24	20	20	51	28	47	52	56	55	54	51	51	51	19	15	16	16	17	56	17	14	17	16
NILSPYO771026	7	12	13	51	48	16	17	29	16	51	35	43	49	17	16	48	16	51	12	13	51	50	49	15	13	27	21	19	19	48	25	44	49	53	54	51	48	48	48	16	12	13	15	14	53	18	11	14	13
NILSPYO771027	9	14	15	53	50	14	15	31	18	53	37	45	51	15	14	50	18	53	10	15	53	52	51	17	15	29	23	21	21	50	27	46	51	55	56	53	50	50	50	18	14	15	15	16	55	16	13	16	15
NILSPYO771028	9	14	15	53	50	14	15	31	18	53	37	45	51	15	14	50	18	53	10	15	53	52	51	17	15	29	23	21	21	50	27	46	51	55	56	53	50	50	50	18	14	15	15	16	55	16	13	16	15
NILSPYO771029	9	14	15	53	50	14	15	31	18	53	37	45	51	15	14	50	18	53	10	15	53	52	51	17	15	29	23	21	21	50	27	46	51	55	56	53	50	50	50	18	14	15	15	16	55	16	13	16	15
NILSPYO771030	21	26	27	61	58	30	31	39	30	61	45	53	59	31	30	58	30	61	26	27	61	60	59	29	27	37	31	33	33	58	35	54	59	63	64	61	58	58	58	30	26	27	29	28	63	32	21	28	27
NILSPYO771031	15	20	21	57	54	24	25	37	24	57	43	49	55	25	24	54	24	57	20	21	57	56	55	23	21	35	29	27	27	54	33	50	55	59	60	57	54	54	54	24	20	21	21	22	59	26	19	22	21
NILSPYO771032	40	45	46	14	11	49	50	58	49	14	64	6	12	50	49	11	49	14	45	46	14	13	12	48	46	56	50	52	52	11	54	7	12	16	17	14	11	11	11	49	45	46	46	47	16	51	40	47	46
NILSPYO771033	18	23	24	58	55	27	28	36	27	58	42	50	56	28	27	55	27	58	23	24	58	57	56	26	24	34	28	30	30	55	32	51	56	60	61	58	55	55	55	27	23	24	26	25	60	29	18	25	24
NILSPYO771034	7	12	13	51	48	12	13	29	16	51	35	43	49	13	12	48	16	51	8	13	51	50	49	15	13	27	21	19	19	48	25	44	49	53	54	51	48	48	48	16	12	13	13	14	53	14	11	14	13
NILSPYO771035	41	46	47	15	12	50	51	59	50	15	65	7	13	51	50	12	50	15	46	47	15	14	13	49	47	57	51	53	53	12	55	8	13	17	18	15	12	12	12	50	46	47	47	48	17	52	41	48	47
NILSPYO771036	41	46	47	15	12	50	51	59	50	15	65	7	13	51	50	12	50	15	46	47	15	14	13	49	47	57	51	53	53	12	55	8	13	17	18	15	12	12	12	50	46	47	47	48	17	52	41	48	47
NILSPYO771037	22	27	28	62	59	31	32	40	31	62	46	54	60	32	31	59	31	62	27	28	62	61	60	30	28	38	32	34	34	59	36	55	58	62	65	60	59	59	59	31	27	28	30	29	62	31	22	29	28
NILSPYO771038	9	14	15	53	50	18	19	31	18	53	37	45	51	19	18	50	18	53	14	15	53	52	51	17	15	29	23	21	21	50	27	46	51	55	56	53	50	50	50	18	14	15	17	16	55	20	13	4	3
NILSPYO771039	10	15	16	54	51	19	20	32	19	54	38	46	52	20	19	51	19	54	15	16	54	53	52	18	16	30	24	22	22	51	28	47	52	56	57	54	51	51	51	19	15	16	18	17	56	21	14	5	4
NILSPYO771040	9	14	15	53	50	14	15	31	18	53	37	45	51	15	14	50	18	53	10	15	53	52	51	17	15	29	23	21	21	50	27	46	51	55	56	53	50	50	50	18	14	15	15	16	55	16	13	16	15
NILSPYO771041	18	23	24	58	55	27	28	36	27	58	42	50	56	28	27	55	27	58	23	24	58	57	56	26	24	34	28	30	30	55	32	51	56	60	61	58	55	55	55	27	23	24	26	25	60	29	18	25	24
NILSPYO771042	40	45	46	14	7	49	50	58	49	14	64	6	12	50	49	7	49	14	45	46	14	13	12	48	46	56	50	52	52	11	54	7	12	16	13	14	11	11	11	49	45	46	46	47	16	51	40	47	46
NILSPYO771043	9	14	15	53	50	14	15	31	18	53	37	45	51	15	14	50	18	53	10	15	53	52	51	17	15	29	23	21	21	50	27	46	51	55	56	53	50	50	50	18	14	15	15	16	55	16	13	16	15
NILSPYO771045	6	11	12	50	47	11	12	28	15	50	34	42	48	12	11	47	15	50	7	12	50	49	48	14	12	26	20	18	18	47	24	43	48	52	53	50	47	47	47	15	11	12	12	13	52	13	10	13	12
NILSPYO771046	12	17	18	56	53	19	20	34	21	56	40	48	54	20	19	53	21	56	15	18	56	55	54	20	18	32	26	24	24	53	30	49	52	56	59	54	53	53	53	21	17	18	18	19	56	19	16	19	18
NILSPYO771047	18	23	24	58	55	27	28	36	27	58	42	50	56	28	27	55	27	58	23	24	58	57	56	26	24	34	28	30	30	55	32	51	56	60	61	58	55	55	55	27	23	24	26	25	60	29	18	25	24
NILSPYO771048	8	13	14	52	49	17	18	30	15	52	36	44	50	18	17	49	17	52	13	14	52	51	50	14	14	28	22	20	20	49	26	45	50	54	55	52	49	49	49	17	13	12	16	13	54	19	12	15	14
NILSPYO771049	42	47	48	16	13	51	52	60	51	16	66	8	14	52	51	13	51	16	47	48	16	15	14	50	48	58	52	54	54	13	56	9	12	16	19	14	13	13	13	51	47	48	48	49	16	51	42	49	48
NILSPYO771051	42	47	48	16	13	51	52	60	51	16	66	8	14	52	51	13	51	16	47	48	16	15	14	50	48	58	52	54	54	13	56	9	12	16	19	14	13	13	13	51	47	48	48	49	16	51	42	49	48
NILSPYO771052	11	16	17	55	52	16	17	33	20	55	39	47	53	17	16	52	20	55	12	17	55	54	53	19	17	31	25	23	23	52	29	48	53	57	58	55	52	52	52	20	16	17	17	18	57	18	15	18	17
NILSPYO771053	12	17	18	56	53	21	22	34	19	56	40	48	54	22	21	53	21	56	17	18	56	55	54	18	18	32	26	24	24	53	30	49	54	58	59	56	53	53	53	21	17	16	20	17	58	23	16	19	18
NILSPYO771054	12	17	18	56	53	21	22	34	21	56	40	48	54	22	21	53	21	56	17	18	56	55	54	20	18	32	26	24	24	53	30	49	54	58	59	56	53	53	53	21	17	18	20	19	58	23	16	7	6
NILSPYO771056	11	16	17	55	52	16	17	33	20	55	39	47	53	17	16	52	20	55	12	17	55	54	53	19	17	31	25	23	23	52	29	48	53	57	58	55	52	52	52	20	16	17	17	18	57	18	15	18	17
NILSPYO771057	12	17	18	56	53	21	22	34	21	56	40	48	54	22	21	53	21	56	17	18	56	55	54	20	18	32	26	24	24	53	30	49	54	58	59	56	53	53	53	21	17	18	20	19	58	23	16	7	6
NILSPYO771058	14	19	20	58	55	23	24	36	23	58	42	50	56	24	23	55	23	58	19	20	58	57	56	22	20	34	28	26	26	55	32	51	56	60	61	58	55	55	55	23	19	20	22	21	60	25	18	9	8
NILSPYO771059	13	18	19	57	54	22	23	35	22	57	41	49	55	23	22	54	22	57	18	19	57	56	55	21	19	33	27	23	23	54	31	50	55	59	58	57	54	54	54	22	18	19	21	20	59	24	17	8	7
NILSPYO771060	8	13	14	52	49	13	14	30	17	52	36	44	50	14	13	49	17	52	9	14	52	51	50	16	14	28	22	20	20	49	26	45	50	54	55	52	49	49	49	17	13	14	14	15	54	15	12	15	14
NILSPYO771061	17	22	23	61	58	26	27	39	26	61	45	53	59	27	26	58	26	61	22	23	61	60	59	25	23	37	31	29	29	58	35	54	59	63	64	61	58	58	58	26	22	23	25	24	63	28	21	12	11
NILSPYO771062	14	19	20	58	55	23	24	36	23	58	42	50	56	24	23	55	23	58	19	20	58	57	56	22	20	34	28	26	26	55	32	51	56	60	61	58	55	55	55	23	19	20	22	21	60	25	18	9	8
NILSPYO771063	16	21	22	60	57	25	26	38	25	60	44	52	58	26	25	57	25	60	21	22	60	59	58	24	22	36	30	28	28	57	34	53	58	62	63	60	57	57	57	25	21	22	24	23	62	27	20	11	10
NILSPYO771064	14	19	20	58	55	23	24	36	23	58	42	50	56	24	23	55	23	58	19	20	58	57	56	22	20	34	28	26	26	55	32	51	56	60	61	58	55	55	55	23	19	20	22	21	60	25	18	9	8
NILSPYO771065	11	16	17	55	52	20	21	33	20	55	39	47	53	21	20	52	20	55	16	17	55	54	53	19	17	31	25	23	23	52	29	48	53	57	58	55	52	52	52	20	16	17	19	18	57	22	15	6	5
NILSPYO771066	13	18	19	57	54	22	23	35	22	57	41	49	55	23	22	54	22	57	18	19	57	56	55	21	19	33	27	25	25	54	31	50	55	59	60	57	54	54	54	22	18	19	21	20	59	24	17	4	7
NILSPYO771067	13	18	19	57	54	22	23	35	22	57	41	49	55	23	22	54	22	57	18	19	57	56	55	21	19	33	27	25	25	54	31	50	55	59	60	57	54	54	54	22	18	19	21	20	59	24	17	8	7
NILSPYO771068	13	18	19	57	54	18	19	35	22	57	41	49	55	19	18	54	22	57	14	19	57	56	55	21	19	33	27	25	25	54	31	50	55	59	60	57	54	54	54	22	18	19	19	20	59	20	17	20	19
NILSPYO771069	13	18	19	57	54	22	23	35	22	57	41	49	55	23	22	54	22	57	18	19	57	56	55	21	19	33	27	25	25	54	31	50	55	59	60	57	54	54	54	22	18	19	21	20	59	24	17	8	7
NILSPYO771070	12	17	18	56	53	21	22	34	21	56	40	48	54	22	21	53	21	56	17	18	56	55	54	20	18	32	26	24	24	53	30	49	54	58	59	56	53	53	53	21	17	18	20	19	58	23	16	7	6
NILSPYO771071	10	15	16	54	51	15	16	32	19	54	38	46	52	16	15	51	19	54	11	16	54	53	52	18	16	30	24	22	22	51	28	47	52	56	57	54	51	51	51	19	15	16	16	17	56	17	14	17	16
NILSPYO771072	13	18	19	57	54	22	23	35	22	57	41	49	55	23	22	54	22	57	18	19	57	56	55	21	19	33	27	25	25	54	31	50	55	59	60	57	54	54	54	22	18	19	21	20	59	24	17	8	7
NILSPYO771073	44	49	50	18	11	53	54	62	53	18	68	10	16	54	53	11	53	18	49	50	18	17	16	52	50	60	54	56	56	15	58	11	16	20	17	18	15	15	15	53	49	50	50	51	20	55	44	51	50
NILSPYO771074	10	15	16	54	51	15	16	32	19	54	38	46	52	16	15	51	19	54	11	16	54	53	52	18	16	30	24	22	22	51	28	47	52	56	57	54	51	51	51	19	15	16	16	17	56	17	14	17	16
NILSPYO771075	14	19	20	58	55	23	24	36	23	58	42	50	56	24	23	55	23	58	19	20	58	57	56	22	20	34	28	26	26	55	32	51	56	60	61	58	55	55	55	23	19	20	22	21	60	25	18	9	8
NILSPYO771076	6	11	12	50	47	11	12	28	15	50	34	42	48	12	11	47	15	50	7	12	50	49	48	14	12	26	20	18	18	47	24	43	48	52	53	50	46	46	46	15	11	12	12	13	52	13	10	13	12
NILSPYO771077	13	18	19	57	54	22	23	35	22	57	41	49	55	23	22	54	22	57	18	19	57	56	55	21	19	33	27	25	25	54	31	50	55	59	60	57	54	54	54	22	18	19	21	20	59	24	17	8	7
NILSPYO771078	13	18	19	57	54	22	23	35	22	57	41	49	55	23	22	54	22	57	18	19	57	56	55	21	19	33	27	25	25	54	31	50	55	59	60	57	54	54	54	22	18	19	21	20	59	24	17	8	7
NILSPYO771079	13	18	19	57	54	22	23	35	22	57	41	49	55	23	22	54	22	57	18	19	57	56	55	21	19	33	27	25	25	54	31	50	55	59	60	57	54	54	54	22	18	19	21	20	59	24	17	8	7
NILSPYO771081	13	18	19	57	54	22	23	35	22	57	41	49	55	23	22	54	22	57	18	19	57	56	55	21	19	33	27	25	25	54	31	50	55	59	60	57	54	54	54	22	18	19	21	20	59	24	17	8	7
NILSPYO771082	13	18	19	57	54	22	23	35	22	57	41	49	55	23	22	54	22	57	18	19	57	56	55	21	19	33	27	25	25	54	31	50	55	59	60	57	54	54	54	22	18	19	21	20	59	24	17	8	7
NILSPYO771083	12	17	18	56	53	21	22	34	21	56	40	48	54	22	21	53	21	56	17	18	56	55	54	20	18	32	26	24	24	53	30	49	54	58	59	56	53	53	53	21	17	18	20	19	58	23	16	7	6
NILSPYO771085	13	18	19	57	54	22	23	35	22	57	41	49	55	23	22	54	22	57	18	19	57	56	55	21	19	33	27	25	25	54	31	50	55	59	60	57	54	54	54	22	18	19	21	20	59	24	17	8	7
NILSPYO771086	43	48	49	17	10	52	53	61	52	17	67	9	15	53	52	10	52	17	48	49	17	16	15	51	49	59	53	55	55	14	57	10	15	19	16	17	14	14	14	52	48	49	49	50	19	54	43	50	49
NILSPYO771087	49	54	55	23	20	58	59	67	58	23	73	15	13	59	58	20	58	15	54	55	23	14	13	57	55	65	59	61	61	12	63	16	13	17	26	15	20	20	20	58	54	55	55	56	17	60	49	56	55
NILSPYO771088	9	14	15	53	50	18	19	31	18	53	37	45	51	19	18	50	18	53	14	15	53	52	51	17	15	29	23	21	21	50	27	46	51	55	56	53	50	50	50	18	14	15	17	16	55	20	13	2	3
NILSPYO771090	14	19	20	58	55	23	24	36	23	58	42	50	56	24	23	55	23	58	19	20	58	57	56	22	20	34	28	26	26	55	32	51	56	60	61	58	55	55	55	23	19	20	22	21	60	25	18	9	8
NILSPYO771092	13	18	19	55	52	22	23	35	22	55	41	47	53	23	22	52	22	55	18	19	55	54	53	21	19	33	27	25	25	52	31	48	53	57	58	55	52	52	52	22	18	19	19	20	57	24	17	8	7
NILSPYO771093	16	21	22	60	57	25	26	38	25	60	44	52	58	26	25	57	25	60	21	22	60	59	58	24	22	36	30	28	28	57	34	53	58	62	63	60	57	57	57	25	21	22	24	23	62	27	20	11	10
NILSPYO771094	9	14	15	53	50	18	19	31	18	53	37	45	51	19	18	50	18	53	14	15	53	52	51	17	15	29	23	21	21	50	27	46	51	55	56	53	50	50	50	18	14	15	17	16	55	20	13	4	3
NILSPYO771096	14	19	20	58	55	23	24	36	23	58	42	50	56	24	23	55	23	58	19	20	58	57	56	22	20	34	28	26	26	55	32	51	56	60	61	58	55	55	55	23	19	20	22	21	60	25	18	9	8
NILSPYO771097	10	15	16	54	51	19	20	32	19	54	38	46	52	20	19	51	19	54	15	16	54	53	52	18	16	30	24	22	22	51	28	47	52	56	57	54	51	51	51	19	15	16	18	17	56	21	14	3	4
NILSPYO771098	9	14	15	53	50	18	19	31	18	53	37	45	51	19	18	50	18	53	14	15	53	52	51	17	15	29	23	21	21	50	27	46	51	55	56	53	50	50	50	18	14	15	17	16	55	20	13	4	3
Reference-NCTC13742	10	15	16	54	51	19	20	32	19	54	38	46	52	20	19	51	19	54	15	0	54	53	52	18	16	30	24	22	22	51	28	47	52	56	57	54	51	51	51	19	11	16	18	17	56	21	14	17	16
SPY3012	45	50	51	19	16	54	55	63	54	19	69	11	9	55	54	16	54	7	50	51	19	10	9	53	51	61	55	57	57	0	59	12	9	13	22	11	16	16	16	54	50	51	51	52	13	56	45	52	51
SPY5003	22	27	28	62	59	31	32	22	31	62	28	54	60	32	31	59	31	60	27	28	62	61	60	30	28	20	18	34	34	59	0	55	60	64	65	62	59	59	59	31	27	28	30	29	64	33	22	29	28
SRR1105874	11	16	17	59	56	24	25	37	24	59	43	51	57	25	24	56	20	59	20	21	59	58	57	23	21	35	29	23	23	56	33	52	57	61	62	59	56	56	56	20	20	21	23	22	61	26	19	22	21
SRR1105934	24	29	30	64	61	33	34	24	33	64	30	56	62	34	33	61	33	62	29	30	64	63	62	32	30	22	20	36	36	61	20	57	62	66	67	64	61	61	61	33	29	30	32	31	66	35	24	31	30
SRR11400928	44	49	50	18	3	53	54	62	53	18	68	10	16	54	53	3	53	18	49	50	18	17	16	52	50	60	54	56	56	15	58	11	16	20	9	18	15	15	15	53	49	50	50	51	20	55	44	51	50
SRR11400932	44	49	50	18	3	53	54	62	53	18	68	10	16	54	53	3	53	18	49	50	18	17	16	52	50	60	54	56	56	15	58	11	16	20	9	18	15	15	15	53	49	50	50	51	20	55	44	51	50
SRR11400935	43	48	49	17	2	52	53	61	52	17	67	9	15	53	52	2	52	17	48	49	17	16	15	51	49	59	53	55	55	14	57	10	15	19	8	17	14	14	14	52	48	49	49	50	19	54	43	50	49
SRR11401099	3	8	9	51	48	16	17	29	16	51	35	43	49	17	16	48	12	51	12	13	51	50	49	15	13	27	21	15	15	48	25	44	49	53	54	51	48	48	48	12	12	13	15	14	53	18	11	14	13
SRR11401424	17	22	23	57	54	26	27	35	26	57	41	49	55	27	26	54	26	57	22	23	57	56	55	25	23	33	27	29	29	54	31	50	55	59	60	57	54	54	54	26	22	23	25	24	59	28	17	24	23
SRR11401511	18	23	24	58	55	27	28	36	27	58	42	50	56	28	27	55	27	58	23	24	58	57	56	26	24	34	28	30	30	55	32	51	56	60	61	58	55	55	55	27	23	24	26	25	60	29	18	25	24
SRR11401512	46	51	52	20	17	55	56	64	55	20	70	12	10	56	55	17	55	8	51	52	20	11	10	54	52	62	56	58	58	5	60	13	10	14	23	12	17	17	17	55	51	52	52	53	14	57	46	53	52
SRR11401513	45	50	51	19	16	54	55	63	54	19	69	11	9	55	54	16	54	7	50	51	19	10	9	53	51	61	55	57	57	4	59	12	9	13	22	11	16	16	16	54	50	51	51	52	13	56	45	52	51
SRR11401524	45	50	51	19	16	54	55	63	54	19	69	11	9	55	54	16	54	7	50	51	19	10	9	53	51	61	55	57	57	4	59	12	9	13	22	11	16	16	16	54	50	51	51	52	13	56	45	52	51
SRR11401527	49	54	55	23	20	58	59	67	58	23	73	15	7	59	58	20	58	15	54	55	23	6	7	57	55	65	59	61	61	12	63	16	11	15	26	7	20	20	20	58	54	55	55	56	15	58	49	56	55
SRR11401528	45	50	51	19	16	54	55	63	54	19	69	11	9	55	54	16	54	7	50	51	19	10	9	53	51	61	55	57	57	4	59	12	9	13	22	11	16	16	16	54	50	51	51	52	13	56	45	52	51
SRR11403622	47	52	53	21	18	56	57	65	56	21	71	13	19	57	56	18	56	21	52	53	21	20	19	55	53	63	57	59	59	18	61	14	19	23	24	21	14	14	14	56	52	53	53	54	23	58	47	54	53
SRR11403631	45	50	51	19	16	54	55	63	54	19	69	11	9	55	54	16	54	7	50	51	19	10	9	53	51	61	55	57	57	4	59	12	9	13	22	11	16	16	16	54	50	51	51	52	13	56	45	52	51
SRR11403633	45	50	51	19	16	54	55	63	54	19	69	11	3	55	54	16	54	11	50	51	19	2	3	53	51	61	55	57	57	8	59	12	9	13	22	5	16	16	16	54	50	51	51	52	13	56	45	52	51
SRR11403722	43	48	49	17	2	52	53	61	52	17	67	9	15	53	52	2	52	17	48	49	17	16	15	51	49	59	53	55	55	14	57	10	15	19	8	17	14	14	14	52	48	49	49	50	19	54	43	50	49
SRR14668810	45	50	51	19	16	54	55	63	54	19	69	11	3	55	54	16	54	11	50	51	19	4	3	53	51	61	55	57	57	8	59	12	9	13	22	5	16	16	16	54	50	51	51	52	13	56	45	52	51
SRR23751164	47	52	53	21	18	56	57	65	56	21	71	13	5	57	56	18	56	13	52	53	21	2	5	55	53	63	57	59	59	10	61	14	11	15	24	7	18	18	18	56	52	53	53	54	15	58	47	54	53
SRR23751589	46	51	52	20	17	55	56	64	55	20	70	12	10	56	55	17	55	8	51	52	20	11	10	54	52	62	56	58	58	5	60	13	10	14	23	12	17	17	17	55	51	52	52	53	14	57	46	53	52
SRR23751636	47	52	53	21	18	56	57	65	56	21	71	13	11	57	56	18	56	9	52	53	21	12	11	55	53	63	57	59	59	6	61	14	11	15	24	13	18	18	18	56	52	53	53	54	15	58	47	54	53
SRR23751700	47	52	53	21	18	56	57	65	56	21	71	13	11	57	56	18	56	13	52	53	21	12	11	55	53	63	57	59	59	10	61	14	11	15	24	13	18	18	18	56	52	53	53	54	15	58	47	54	53
SRR25000863	47	52	53	21	18	56	57	65	56	21	71	13	11	57	56	18	56	9	52	53	21	12	11	55	53	63	57	59	59	6	61	14	11	15	24	13	18	18	18	56	52	53	53	54	15	58	47	54	53
SRR27464542	46	51	52	20	17	55	56	64	55	20	70	12	18	56	55	17	55	20	51	52	20	19	18	54	52	62	56	58	58	17	60	13	18	22	23	20	17	17	17	55	51	52	52	53	22	57	46	53	52
SRR27464554	43	48	49	15	14	52	53	61	52	15	67	7	15	53	52	14	52	17	48	49	15	16	15	51	49	59	53	55	55	14	57	10	15	19	20	17	14	14	14	52	48	49	49	50	19	54	43	50	49
SRR27464626	62	67	68	42	39	71	72	80	71	42	86	34	40	72	71	39	71	42	67	68	42	41	40	70	68	78	72	74	74	39	76	35	40	44	45	42	39	39	39	71	67	68	70	69	44	73	62	69	68
SRR27464635	62	67	68	42	39	71	72	80	71	42	86	34	40	72	71	39	71	42	67	68	42	41	40	70	68	78	72	74	74	39	76	35	40	44	45	42	39	39	39	71	67	68	70	69	44	73	62	69	68
SRR27551750	48	53	54	22	19	57	58	66	57	22	72	14	12	58	57	19	57	10	53	54	22	13	12	56	54	64	58	60	60	7	62	15	12	16	25	14	19	19	19	57	53	54	54	55	16	59	48	55	54
SRR27551779	47	52	53	21	18	56	57	65	56	21	71	13	11	57	56	18	56	9	52	53	21	12	11	55	53	63	57	59	59	6	61	14	11	15	24	13	18	18	18	56	52	53	53	54	15	58	47	54	53
SRR27551794	52	57	58	26	23	61	62	70	61	26	76	18	16	62	61	23	61	14	57	58	26	17	16	60	58	68	62	64	64	11	66	19	16	20	29	18	23	23	23	61	57	58	58	59	20	63	52	59	58
SRR27551859	50	55	56	24	21	59	60	68	59	24	74	16	22	60	59	21	59	24	55	56	24	23	22	58	56	66	60	60	60	21	64	17	22	26	25	24	21	21	21	59	55	56	56	57	26	61	50	57	56
SRR27551875	48	53	54	22	19	57	58	66	57	22	72	14	12	58	57	19	57	10	53	54	22	13	12	56	54	64	58	60	60	7	62	15	12	16	25	14	19	19	19	57	53	54	54	55	16	59	48	55	54
SRR27551878	48	53	54	22	19	57	58	66	57	22	72	14	12	58	57	19	57	10	53	54	22	13	12	56	54	64	58	60	60	7	62	15	12	16	25	14	19	19	19	57	53	54	54	55	16	59	48	55	54
SRR27551894	47	52	53	21	18	56	57	65	56	21	71	13	11	57	56	18	56	9	52	53	21	12	11	55	53	63	57	59	59	6	61	14	11	15	24	13	18	18	18	56	52	53	53	54	15	58	47	54	53
SRR27552010	47	52	53	21	18	56	57	65	56	21	71	13	11	57	56	18	56	9	52	53	21	12	11	55	53	63	57	59	59	6	61	14	11	15	24	13	18	18	18	56	52	53	53	54	15	58	47	54	53
SRR27552049	47	52	53	21	18	56	57	65	56	21	71	13	5	57	56	18	56	13	52	53	21	6	5	55	53	63	57	59	59	10	61	14	11	15	24	7	18	18	18	56	52	53	53	54	15	58	47	54	53
SRR27552053	47	52	53	21	18	56	57	65	56	21	71	13	5	57	56	18	56	13	52	53	21	6	5	55	53	63	57	59	59	10	61	14	11	15	24	7	18	18	18	56	52	53	53	54	15	58	47	54	53
SRR28758885	50	55	56	24	21	59	60	68	59	24	74	16	14	60	59	21	59	16	55	56	24	15	14	58	56	66	60	62	62	13	64	17	14	18	27	16	21	21	21	59	55	56	56	57	18	61	50	57	56
SRR28758909	49	54	55	23	20	58	59	67	58	23	73	15	7	59	58	20	58	15	54	55	23	8	7	57	55	65	59	61	61	12	63	16	13	17	26	9	20	20	20	58	54	55	55	56	17	60	49	56	55
SRR28758915	52	57	58	26	23	61	62	70	61	26	76	18	16	62	61	23	61	18	57	58	26	17	16	60	58	68	62	62	62	15	66	19	16	20	27	18	23	23	23	61	57	58	58	59	20	63	52	59	58
SRR28758958	47	52	53	21	18	56	57	65	56	21	71	13	19	57	56	18	56	21	52	53	21	20	19	55	53	63	57	59	59	18	61	14	19	23	24	21	14	14	14	56	52	53	53	54	23	58	47	54	53
SRR28759003	47	52	53	21	18	56	57	65	56	21	71	13	19	57	56	18	56	21	52	53	21	20	19	55	53	63	57	59	59	18	61	14	19	23	24	21	14	14	14	56	52	53	53	54	23	58	47	54	53
SRR28759117	52	57	58	26	23	61	62	70	61	26	76	18	10	62	61	23	61	18	57	58	26	9	10	60	58	68	62	64	64	15	66	19	16	20	29	12	23	23	23	61	57	58	58	59	20	63	52	59	58
SRR28759129	50	55	56	24	21	59	60	68	59	24	74	16	14	60	59	21	59	16	55	56	24	15	14	58	56	66	60	62	62	13	64	17	14	18	27	16	21	21	21	59	55	56	56	57	18	61	50	57	56
SRR28759132	47	52	53	21	18	56	57	65	56	21	71	13	19	57	56	18	56	21	52	53	21	20	19	55	53	63	57	59	59	18	61	14	19	23	24	21	14	14	14	56	52	53	53	54	23	58	47	54	53
SRR28759243	48	53	54	22	19	57	58	66	57	22	72	14	12	58	57	19	57	14	53	54	22	13	12	56	54	64	58	60	60	11	62	15	12	16	25	14	19	19	19	57	53	54	54	55	16	59	48	55	54
SRR28759317	48	53	54	22	19	57	58	66	57	22	72	14	12	58	57	19	57	14	53	54	22	13	12	56	54	64	58	60	60	11	62	15	12	16	25	14	19	19	19	57	53	54	54	55	16	59	48	55	54
SRR28759372	41	46	47	15	12	50	51	59	50	15	65	7	13	51	50	12	50	15	46	47	15	14	13	49	47	57	51	53	53	12	55	8	13	17	18	15	12	12	12	50	46	47	47	48	17	52	41	48	47
SRR28759422	46	51	52	20	17	55	56	64	55	20	70	12	10	56	55	17	55	8	51	52	20	11	10	54	52	62	56	58	58	5	60	13	10	14	23	12	17	17	17	55	51	52	52	53	14	57	46	53	52
SRR5853401	51	56	57	25	22	60	61	69	60	25	75	17	9	61	60	22	60	17	56	57	25	8	9	59	57	67	61	63	63	14	65	18	15	19	28	11	22	22	22	60	56	57	57	58	19	62	51	58	57
SRR5853404	51	56	57	25	22	60	61	69	60	25	75	17	9	61	60	22	60	17	56	57	25	8	9	59	57	67	61	63	63	14	65	18	15	19	28	11	22	22	22	60	56	57	57	58	19	62	51	58	57
SRR5853422	51	56	57	25	22	60	61	69	60	25	75	17	9	61	60	22	60	17	56	57	25	8	9	59	57	67	61	63	63	14	65	18	15	19	28	11	22	22	22	60	56	57	57	58	19	62	51	58	57
SRR5853433	16	21	22	60	57	19	20	38	25	60	44	52	58	20	19	57	25	60	17	22	60	59	58	24	22	36	30	28	28	57	34	53	58	62	63	60	57	57	57	25	21	22	22	23	62	23	20	23	22
SRR5853474	49	54	55	23	20	58	59	67	58	23	73	15	7	59	58	20	58	15	54	55	23	6	7	57	55	65	59	61	61	12	63	16	13	17	26	9	20	20	20	58	54	55	55	56	17	60	49	56	55
SRR5853507	50	55	56	24	21	59	60	68	59	24	74	16	8	60	59	21	59	16	55	56	24	7	8	58	56	66	60	62	62	13	64	17	14	18	27	10	21	21	21	59	55	56	56	57	18	61	50	57	56
SRR5853552	14	19	20	58	55	13	14	36	23	58	42	50	56	14	13	55	23	58	15	20	58	57	56	22	20	34	28	26	26	55	32	51	56	60	61	58	55	55	55	23	19	20	20	21	60	21	18	21	20
SRR5853652	47	52	53	21	18	56	57	65	56	21	71	13	5	57	56	18	56	13	52	53	21	4	5	55	53	63	57	59	59	10	61	14	11	15	24	7	18	18	18	56	52	53	53	54	15	58	47	54	53
SRR5853748	15	20	21	59	56	16	17	37	24	59	43	51	57	17	16	56	24	59	16	21	59	58	57	23	21	35	29	27	27	56	33	52	57	61	62	59	56	56	56	24	20	21	21	22	61	22	19	22	21
SRR5853788	43	48	49	15	14	52	53	61	52	15	67	7	15	53	52	14	52	17	48	49	15	16	15	51	49	59	53	55	55	14	57	10	15	19	20	17	14	14	14	52	48	49	49	50	19	54	43	50	49
SRR5853826	12	17	18	56	53	13	14	34	21	56	40	48	54	14	13	53	21	56	13	18	56	55	54	20	18	32	26	24	24	53	30	49	54	58	59	56	53	53	53	21	17	18	18	19	58	19	16	19	18
SRR5853904	9	14	15	53	50	14	15	31	18	53	37	45	51	15	14	50	18	53	10	15	53	52	51	17	15	29	23	21	21	50	27	46	51	55	56	53	50	50	50	18	14	15	15	16	55	16	13	16	15
SRR5853916	48	53	54	22	19	57	58	66	57	22	72	14	6	58	57	19	57	14	53	54	22	5	6	56	54	64	58	60	60	11	62	15	10	14	25	6	19	19	19	57	53	54	54	55	14	57	48	55	54
SRR5853922	45	50	51	17	16	54	55	63	54	17	69	9	17	55	54	16	54	19	50	51	17	18	17	53	51	61	55	57	57	16	59	12	17	21	22	19	16	16	16	54	50	51	51	52	21	56	45	52	51
SRR5853946	45	50	51	17	16	54	55	63	54	17	69	9	17	55	54	16	54	19	50	51	17	18	17	53	51	61	55	57	57	16	59	12	17	21	22	19	16	16	16	54	50	51	51	52	21	56	45	52	51
SRR5853970	48	53	54	22	19	57	58	66	57	22	72	14	6	58	57	19	57	14	53	54	22	5	6	56	54	64	58	58	58	11	62	15	12	16	23	8	19	19	19	57	53	54	54	55	16	59	48	55	54
SRR5854032	41	46	47	13	12	50	51	59	50	13	65	5	13	51	50	12	50	15	46	47	13	14	13	49	47	57	51	53	53	12	55	8	13	17	18	15	12	12	12	50	46	47	47	48	17	52	41	48	47
SRR5854064	15	20	21	59	56	16	17	37	24	59	43	51	57	17	16	56	24	59	16	21	59	58	57	23	21	35	29	27	27	56	33	52	57	61	62	59	56	56	56	24	20	21	21	22	61	22	19	22	21
SRR5854087	17	22	23	61	58	24	25	39	26	61	45	53	59	25	24	58	26	61	20	23	61	60	59	25	23	37	31	29	29	58	35	54	59	63	64	61	58	58	58	26	22	23	23	24	63	26	21	24	23
SRR5854091	45	50	51	17	16	54	55	63	54	17	69	9	17	55	54	16	54	19	50	51	17	18	17	53	51	61	55	57	57	16	59	12	15	19	22	17	16	16	16	54	50	51	51	52	19	54	45	52	51
SRR5854098	52	57	58	26	19	61	62	70	61	26	76	18	24	62	61	19	61	26	57	58	26	25	24	60	58	68	62	62	62	23	66	19	24	28	23	26	23	23	23	61	57	58	58	59	28	63	52	59	58
SRR5854144	51	56	57	25	22	60	61	69	60	25	75	17	9	61	60	22	60	17	56	57	25	8	9	59	57	67	61	63	63	14	65	18	15	19	28	11	22	22	22	60	56	57	57	58	19	62	51	58	57
SRR5854152	25	30	31	65	62	34	35	13	34	65	31	57	63	35	34	62	34	63	30	31	65	64	63	33	31	23	21	35	35	62	21	58	63	67	66	65	62	62	62	34	30	31	33	32	67	36	25	32	31
SRR5854166	51	56	57	25	22	60	61	69	60	25	75	17	9	61	60	22	60	17	56	57	25	8	9	59	57	67	61	63	63	14	65	18	15	19	28	11	22	22	22	60	56	57	57	58	19	62	51	58	57
SRR5854197	14	19	20	58	55	15	16	36	23	58	42	50	56	16	15	55	23	58	15	20	58	57	56	22	20	34	28	26	26	55	32	51	56	60	61	58	55	55	55	23	19	20	20	21	60	21	18	21	20
SRR5854281	13	18	19	57	54	12	13	35	22	57	41	49	55	13	12	54	22	57	14	19	57	56	55	21	19	33	27	25	25	54	31	50	55	59	60	57	54	54	54	22	18	19	19	20	59	20	17	20	19
SRR5854282	13	18	19	57	54	12	13	35	22	57	41	49	55	13	12	54	22	57	14	19	57	56	55	21	19	33	27	25	25	54	31	50	55	59	60	57	54	54	54	22	18	19	19	20	59	20	17	20	19
SRR5858309	43	48	49	15	14	52	53	61	52	15	67	7	15	53	52	14	52	17	48	49	15	16	15	51	49	59	53	55	55	14	57	10	15	19	20	17	14	14	14	52	48	49	49	50	19	54	43	50	49
SRR5858422	12	17	18	56	53	13	14	34	21	56	40	48	54	14	13	53	21	56	13	18	56	55	54	20	18	32	26	24	24	53	30	49	54	58	59	56	53	53	53	21	17	18	18	19	58	19	16	19	18
SRR5858505	14	19	20	58	55	13	14	36	23	58	42	50	56	14	13	55	23	58	15	20	58	57	56	22	20	34	28	26	26	55	32	51	56	60	61	58	55	55	55	23	19	20	20	21	60	21	18	21	20
SRR5858539	17	22	23	61	58	18	19	39	26	61	45	53	59	19	18	58	26	61	18	23	61	60	59	25	23	37	31	29	29	58	35	54	59	63	64	61	58	58	58	26	22	23	23	24	63	24	21	24	23
SRR5858630	12	17	18	56	53	15	16	34	21	56	40	48	54	16	15	53	21	56	13	18	56	55	54	20	18	32	26	24	24	53	30	49	54	58	59	56	53	53	53	21	17	18	18	19	58	19	16	19	18
SRR5858677	48	53	54	22	19	57	58	66	57	22	72	14	6	58	57	19	57	14	53	54	22	5	6	56	54	64	58	60	60	11	62	15	12	16	25	8	19	19	19	57	53	54	54	55	16	59	48	55	54
SRR5858695	10	15	16	54	51	11	12	32	19	54	38	46	52	12	11	51	19	54	11	16	54	53	52	18	16	30	24	22	22	51	28	47	52	56	57	54	51	51	51	19	15	16	16	17	56	17	14	17	16
SRR5858716	32	37	38	72	69	41	42	32	41	72	38	64	70	42	41	69	41	70	37	38	72	71	70	40	38	30	28	44	44	69	28	65	70	74	75	72	69	69	69	41	37	38	40	39	74	43	32	39	38
SRR6834867	45	50	51	17	16	54	55	63	54	17	69	9	17	55	54	16	54	19	50	51	17	18	17	53	51	61	55	57	57	16	59	12	17	21	22	19	16	16	16	54	50	51	51	52	21	56	45	52	51
SRR6834915	43	48	49	15	14	52	53	61	52	15	67	7	15	53	52	14	52	17	48	49	15	16	15	51	49	59	53	55	55	14	57	10	15	19	20	17	14	14	14	52	48	49	49	50	19	54	43	50	49
SRR6834992	15	20	21	59	56	16	17	37	24	59	43	51	57	17	16	56	24	59	16	21	59	58	57	23	21	35	29	27	27	56	33	52	57	61	62	59	56	56	56	24	20	21	21	22	61	22	19	22	21
SRR6834997	13	18	19	57	54	14	15	35	22	57	41	49	55	15	14	54	22	57	14	19	57	56	55	21	19	33	27	25	25	54	31	50	55	59	60	57	54	54	54	22	18	19	19	20	59	20	17	20	19
SRR6835070	46	51	52	18	17	55	56	64	55	18	70	10	18	56	55	17	55	20	51	52	18	19	18	54	52	62	56	58	58	17	60	13	18	22	23	20	17	17	17	55	51	52	52	53	22	57	46	53	52
SRR6835101	51	56	57	25	22	60	61	69	60	25	75	17	9	61	60	22	60	17	56	57	25	8	9	59	57	67	61	63	63	14	65	18	15	19	28	11	22	22	22	60	56	57	57	58	19	62	51	58	57
SRR6835112	50	55	56	24	21	59	60	68	59	24	74	16	8	60	59	21	59	16	55	56	24	7	8	58	56	66	60	62	62	13	64	17	14	18	27	10	21	21	21	59	55	56	56	57	18	61	50	57	56
SRR6835284	12	17	18	56	53	11	12	34	21	56	40	48	54	12	11	53	21	56	13	18	56	55	54	20	18	32	26	24	24	53	30	49	54	58	59	56	53	53	53	21	17	18	18	19	58	19	16	19	18
SRR6835337	23	28	29	67	64	26	27	45	32	67	51	59	65	27	26	64	32	67	24	29	67	66	65	31	29	43	37	35	35	64	41	60	63	67	70	65	64	64	64	32	28	29	29	30	67	28	27	30	29
SRR6835373	25	30	31	65	62	34	35	23	34	65	31	57	63	35	34	62	34	63	30	31	65	64	63	33	31	23	21	37	37	62	21	58	63	67	68	65	62	62	62	34	30	31	33	32	67	36	25	32	31
SRR6835376	17	22	23	61	58	20	21	39	26	61	45	53	59	21	20	58	26	61	18	23	61	60	59	25	23	37	31	29	29	58	35	54	59	63	64	61	58	58	58	26	22	23	23	24	63	24	21	24	23
SRR6835392	16	21	22	64	61	29	30	42	29	64	48	56	62	30	29	61	25	64	25	26	64	63	62	28	26	40	34	28	28	61	38	57	62	66	67	64	61	61	61	25	25	26	28	27	66	31	24	27	26
SRR6835435	44	49	50	16	15	53	54	62	53	16	68	8	16	54	53	15	53	18	49	50	16	17	16	52	50	60	54	54	54	15	58	11	16	20	19	18	15	15	15	53	49	50	50	51	20	55	44	51	50
SRR6835473	50	55	56	24	21	59	60	68	59	24	74	16	8	60	59	21	59	16	55	56	24	5	8	58	56	66	60	62	62	13	64	17	14	18	27	10	21	21	21	59	55	56	56	57	18	61	50	57	56
SRR6835544	42	47	48	14	13	51	52	60	51	14	66	6	14	52	51	13	51	16	47	48	14	15	14	50	48	58	52	54	54	13	56	9	14	18	19	16	13	13	13	51	47	48	48	49	18	53	42	49	48
SRR6835572	18	23	24	62	59	23	24	40	27	62	46	54	60	24	23	59	27	62	13	24	62	61	60	26	24	38	32	30	30	59	36	55	60	64	65	62	59	59	59	27	23	24	24	25	64	25	22	25	24
SRR6835598	12	17	18	60	57	25	26	38	25	60	44	52	58	26	25	57	21	60	21	22	60	59	58	24	22	36	30	24	24	57	34	53	58	62	63	60	57	57	57	21	21	22	24	23	62	27	20	23	22
SRR6835607	22	27	28	62	59	31	32	22	31	62	28	54	60	32	31	59	31	60	27	28	62	61	60	30	28	18	18	34	34	59	18	55	58	62	64	60	59	59	59	31	27	28	30	29	62	31	22	29	28
SRR6835641	20	25	26	64	61	19	20	42	29	64	48	56	62	20	19	61	29	64	21	26	64	63	62	28	26	40	34	32	32	61	38	57	62	66	67	64	61	61	61	29	25	26	26	27	66	27	24	25	26
SRR6835743	51	56	57	25	22	60	61	69	60	25	75	17	9	61	60	22	60	17	56	57	25	8	9	59	57	67	61	63	63	14	65	18	15	19	28	11	22	22	22	60	56	57	57	58	19	62	51	58	57
SRR6835751	18	23	24	62	59	17	18	40	27	62	46	54	60	18	17	59	27	62	19	24	62	61	60	26	24	38	32	30	30	59	36	55	58	62	65	60	59	59	59	27	23	24	24	25	62	23	22	25	24
SRR6839669	12	17	18	60	57	25	26	38	25	60	44	52	58	26	25	57	21	60	21	22	60	59	58	24	22	36	30	24	24	57	34	53	58	62	63	60	57	57	57	21	21	22	24	23	62	27	20	23	22
SRR6839680	19	24	25	63	60	22	23	41	28	63	47	55	61	23	22	60	28	63	20	25	63	62	61	27	25	39	33	31	31	60	37	56	61	65	66	63	60	60	60	28	24	25	25	26	65	26	23	26	25
SRR6839714	16	21	22	60	57	17	18	38	25	60	44	52	58	18	17	57	25	60	17	22	60	59	58	24	22	36	30	28	28	57	34	53	58	62	63	60	57	57	57	25	21	22	22	23	62	23	20	23	22
SRR6839759	13	18	19	57	54	14	15	35	22	57	41	49	55	15	14	54	22	57	14	19	57	56	55	21	19	33	27	25	25	54	31	50	55	59	60	57	54	54	54	22	18	19	19	20	59	20	17	20	19
SRR6839761	45	50	51	17	16	54	55	63	54	17	69	9	17	55	54	16	54	19	50	51	17	18	17	53	51	61	55	57	57	16	59	12	17	21	22	19	16	16	16	54	50	51	51	52	21	56	45	52	51
SRR6839767	12	17	18	56	53	13	14	34	21	56	40	48	54	14	13	53	21	56	13	18	56	55	54	20	18	32	26	24	24	53	30	49	54	58	59	56	53	53	53	21	17	18	18	19	58	19	16	19	18
SRR6839838	44	49	50	16	15	53	54	62	53	16	68	8	16	54	53	15	53	18	49	50	16	17	16	52	50	60	54	56	56	15	58	11	16	20	21	18	15	15	15	53	49	50	50	51	20	55	44	51	50
SRR6839841	45	50	51	19	16	54	55	63	54	19	69	11	17	55	54	16	54	19	50	51	19	18	17	53	51	61	55	57	57	16	59	12	17	21	22	19	16	16	16	54	50	51	51	52	21	56	45	52	51
SRR6839845	47	52	53	21	18	56	57	65	56	21	71	13	5	57	56	18	56	13	52	53	21	4	5	55	53	63	57	57	57	10	61	14	11	15	22	7	18	18	18	56	52	53	53	54	15	58	47	54	53
SRR6839851	15	20	21	59	56	18	19	37	24	59	43	51	57	19	18	56	24	59	16	21	59	58	57	23	21	35	29	27	27	56	33	52	57	61	62	59	56	56	56	24	20	21	21	22	61	22	19	22	21
SRR6839862	16	21	22	60	57	17	18	38	25	60	44	52	58	18	17	57	25	60	17	22	60	59	58	24	22	36	30	28	28	57	34	53	58	62	63	60	57	57	57	25	21	22	22	23	62	23	20	23	22
SRR6839899	45	50	51	17	16	54	55	63	54	17	69	9	17	55	54	16	54	19	50	51	17	18	17	53	51	61	55	57	57	16	59	12	17	21	22	19	16	16	16	54	50	51	51	52	21	56	45	52	51
SRR6839929	45	50	51	19	16	54	55	63	54	19	69	11	17	55	54	16	54	19	50	51	19	18	17	53	51	61	55	57	57	16	59	12	17	21	22	19	16	16	16	54	50	51	51	52	21	56	45	52	51
SRR6839978	51	56	57	25	22	60	61	69	60	25	75	17	9	61	60	22	60	17	56	57	25	10	9	59	57	67	61	63	63	14	65	18	15	19	28	11	22	22	22	60	56	57	57	58	19	62	51	58	57
SRR6839980	12	17	18	56	53	13	14	34	21	56	40	48	54	14	13	53	21	56	13	18	56	55	54	20	18	32	26	24	24	53	30	49	54	58	59	56	53	53	53	21	17	18	18	19	58	19	16	19	18
SRR6840090	20	25	26	64	61	23	24	42	29	64	48	56	62	24	23	61	29	64	21	26	64	63	62	28	26	40	34	32	32	61	38	57	62	66	67	64	61	61	61	29	25	26	26	27	66	27	24	27	26
SRR6840108	47	52	53	21	18	56	57	65	56	21	71	13	5	57	56	18	56	13	52	53	21	2	5	55	53	63	57	59	59	10	61	14	11	15	24	7	18	18	18	56	52	53	53	54	15	58	47	54	53
SRR6840243	50	55	56	24	21	59	60	68	59	24	74	16	8	60	59	21	59	16	55	56	24	7	8	58	56	66	60	62	62	13	64	17	14	18	27	10	21	21	21	59	55	56	56	57	18	61	50	57	56
SRR6840263	15	20	21	59	56	14	15	37	24	59	43	51	57	15	14	56	24	59	16	21	59	58	57	23	21	35	29	27	27	56	33	52	57	61	62	59	56	56	56	24	20	21	21	22	61	22	19	22	21
SRR6840272	12	17	18	56	53	13	14	34	21	56	40	48	54	14	13	53	21	56	13	18	56	55	54	20	18	32	26	24	24	53	30	49	54	58	59	56	53	53	53	21	17	18	18	19	58	19	16	19	18
SRR6840295	12	17	18	56	53	13	14	34	21	56	40	48	54	14	13	53	21	56	13	18	56	55	54	20	18	32	26	24	24	53	30	49	54	58	59	56	53	53	53	21	17	18	18	19	58	19	16	19	18
SRR6840336	44	49	50	16	15	53	54	62	53	16	68	8	16	54	53	15	53	18	49	50	16	17	16	52	50	60	54	56	56	15	58	11	16	20	21	18	15	15	15	53	49	50	50	51	20	55	44	51	50
SRR6840416	25	30	31	65	62	34	35	23	34	65	31	57	63	35	34	62	34	63	30	31	65	64	63	33	31	23	21	37	37	62	21	58	63	67	68	65	62	62	62	34	30	31	33	32	67	36	25	32	31
SRR6840453	45	50	51	19	16	54	55	63	54	19	69	11	3	55	54	16	54	11	50	51	19	2	3	53	51	61	55	57	57	8	59	12	9	13	22	5	16	16	16	54	50	51	51	52	13	56	45	52	51
SRR6840511	12	17	18	56	53	13	14	34	21	56	40	48	54	14	13	53	21	56	13	18	56	55	54	20	18	32	26	24	24	53	30	49	54	58	59	56	53	53	53	21	17	18	18	19	58	19	16	19	18
SRR6840515	15	20	21	59	56	18	19	37	24	59	43	51	57	19	18	56	24	59	16	21	59	58	57	23	21	35	29	27	27	56	33	52	57	61	62	59	56	56	56	24	20	21	21	22	61	22	19	22	21
SRR6840522	12	17	18	56	53	15	16	34	21	56	40	48	54	16	15	53	21	56	13	18	56	55	54	20	18	32	26	24	24	53	30	49	54	58	59	56	53	53	53	21	17	18	18	19	58	19	16	19	18
SRR6840561	49	54	55	23	20	58	59	67	58	23	73	15	7	59	58	20	58	15	54	55	23	6	7	57	55	65	59	61	61	12	63	16	13	17	26	9	20	20	20	58	54	55	55	56	17	60	49	56	55
SRR6840615	19	24	25	63	60	18	19	41	28	63	47	55	61	19	18	60	28	63	20	25	63	62	61	27	25	39	33	31	31	60	37	56	61	65	66	63	60	60	60	28	24	25	25	26	65	26	23	24	25
SRR6840627	12	17	18	56	53	13	14	34	21	56	40	48	54	14	13	53	21	56	13	18	56	55	54	20	18	32	26	24	24	53	30	49	54	58	59	56	53	53	53	21	17	18	18	19	58	19	16	19	18
SRR6844596	26	31	32	66	63	35	36	24	35	66	32	58	64	36	35	63	35	64	31	32	66	65	64	34	32	24	22	38	38	63	22	59	64	68	69	66	63	63	63	35	31	32	34	33	68	37	26	33	32
SRR6844748	49	54	55	23	20	58	59	67	58	23	73	15	7	59	58	20	58	15	54	55	23	6	7	57	55	65	59	61	61	12	63	16	13	17	26	9	20	20	20	58	54	55	55	56	17	60	49	56	55
SRR6844812	14	19	20	58	55	13	14	36	23	58	42	50	56	14	13	55	23	58	15	20	58	57	56	22	20	34	28	26	26	55	32	51	56	60	61	58	55	55	55	23	19	20	20	21	60	21	18	21	20
SRR6844855	45	50	51	19	16	54	55	63	54	19	69	11	3	55	54	16	54	11	50	51	19	4	3	53	51	61	55	57	57	8	59	12	9	13	22	5	16	16	16	54	50	51	51	52	13	56	45	52	51
SRR6844856	26	31	32	66	63	35	36	24	35	66	32	58	64	36	35	63	35	64	31	32	66	65	64	34	32	24	22	38	38	63	22	59	64	68	69	66	63	63	63	35	31	32	34	33	68	37	26	33	32
SRR6848456	50	55	56	22	21	59	60	68	59	22	74	14	22	60	59	21	59	24	55	56	22	23	22	58	56	66	60	60	60	21	64	17	22	26	25	24	21	21	21	59	55	56	56	57	26	61	50	57	56
SRR6848540	15	20	21	59	56	16	17	37	24	59	43	51	57	17	16	56	24	59	16	21	59	58	57	23	21	35	29	27	27	56	33	52	57	61	62	59	56	56	56	24	20	21	21	22	61	22	19	22	21
SRR6848542	48	53	54	22	19	57	58	66	57	22	72	14	12	58	57	19	57	10	53	54	22	13	12	56	54	64	58	60	60	7	62	15	12	16	25	14	19	19	19	57	53	54	54	55	16	59	48	55	54
SRR6848587	45	50	51	19	16	54	55	63	54	19	69	11	17	55	54	16	54	19	50	51	19	18	17	53	51	61	55	57	57	16	59	12	17	21	22	19	16	16	16	54	50	51	51	52	21	56	45	52	51
SRR6848590	47	52	53	19	18	56	57	65	56	19	71	11	19	57	56	18	56	21	52	53	19	20	19	55	53	63	57	59	59	18	61	14	19	23	24	21	18	18	18	56	52	53	53	54	23	58	47	54	53
SRR6848625	48	53	54	22	19	57	58	66	57	22	72	14	6	58	57	19	57	14	53	54	22	3	6	56	54	64	58	60	60	11	62	15	12	16	25	8	19	19	19	57	53	54	54	55	16	59	48	55	54
SRR6848634	43	48	49	15	14	52	53	61	52	15	67	7	15	53	52	14	52	17	48	49	15	16	15	51	49	59	53	55	55	14	57	10	15	19	20	17	14	14	14	52	48	49	49	50	19	54	43	50	49
SRR6848659	42	47	48	14	13	51	52	60	51	14	66	6	14	52	51	13	51	16	47	48	14	15	14	50	48	58	52	54	54	13	56	9	14	18	19	16	13	13	13	51	47	48	48	49	18	53	42	49	48
SRR6848664	16	21	22	60	57	17	18	38	25	60	44	52	58	18	17	57	25	60	17	22	60	59	58	24	22	36	30	28	28	57	34	53	58	62	63	60	57	57	57	25	21	22	22	23	62	23	20	23	22
SRR6848722	45	50	51	19	16	54	55	63	54	19	69	11	17	55	54	16	54	19	50	51	19	18	17	53	51	61	55	57	57	16	59	12	17	21	22	19	16	16	16	54	50	51	51	52	21	56	45	52	51
SRR6848739	13	18	19	57	54	12	13	35	22	57	41	49	55	13	12	54	22	57	14	19	57	56	55	21	19	33	27	25	25	54	31	50	55	59	60	57	54	54	54	22	18	19	19	20	59	20	17	20	19
SRR6848749	16	21	22	60	57	17	18	38	25	60	44	52	58	18	17	57	25	60	17	22	60	59	58	24	22	36	30	28	28	57	34	53	58	62	63	60	57	57	57	25	21	22	22	23	62	23	20	23	22
SRR6848765	43	48	49	15	14	52	53	61	52	15	67	7	15	53	52	14	52	17	48	49	15	16	15	51	49	59	53	55	55	14	57	10	15	19	20	17	14	14	14	52	48	49	49	50	19	54	43	50	49
SRR6848823	26	31	32	70	67	29	30	48	35	70	54	62	68	30	29	67	35	70	27	32	70	69	68	34	32	46	40	38	38	67	44	63	66	70	73	68	67	67	67	35	31	32	32	33	70	31	30	33	32
SRR7706736	18	23	24	62	59	21	22	40	27	62	46	54	60	22	21	59	27	62	19	24	62	61	60	26	24	38	32	30	30	59	36	55	60	64	65	62	59	59	59	27	23	24	24	25	64	25	22	25	24
SRR7706738	47	52	53	21	18	56	57	65	56	21	71	13	5	57	56	18	56	13	52	51	21	4	5	55	53	63	57	59	59	10	61	14	11	15	24	7	18	18	18	56	52	53	53	54	15	58	47	54	53
SRR7706764	16	21	22	60	57	19	20	38	25	60	44	52	58	20	19	57	25	60	17	22	60	59	58	24	22	36	30	28	28	57	34	53	58	62	63	60	57	57	57	25	21	22	22	23	62	23	20	23	22
SRR7706784	43	48	49	15	14	52	53	61	52	15	67	7	15	53	52	14	52	17	48	49	15	16	15	51	49	59	53	55	55	14	57	10	15	19	20	17	14	14	14	52	48	49	49	50	19	54	43	50	49
SRR7706819	13	18	19	57	54	12	13	35	22	57	41	49	55	13	12	54	22	57	14	19	57	56	55	21	19	33	27	25	25	54	31	50	55	59	60	57	54	54	54	22	18	19	19	20	59	20	17	20	19
SRR7706827	24	29	30	68	65	27	28	46	33	68	52	60	66	28	27	65	33	68	25	30	68	67	66	32	30	44	38	36	36	65	42	61	64	68	71	66	65	65	65	33	29	30	30	31	68	29	28	31	30
SRR7706865	43	48	49	15	14	52	53	61	52	15	67	7	15	53	52	14	52	17	48	49	15	16	15	51	49	59	53	55	55	14	57	10	15	19	20	17	14	14	14	52	48	49	49	50	19	54	43	50	49
SRR7706866	48	53	54	20	19	57	58	66	57	20	72	12	20	58	57	19	57	22	53	54	20	21	20	56	54	64	58	60	60	19	62	15	20	24	25	22	19	19	19	57	53	54	54	55	24	59	48	55	54
SRR7706897	44	49	50	16	15	53	54	62	53	16	68	8	16	54	53	15	53	18	49	50	16	17	16	52	50	60	54	54	54	15	58	11	16	20	19	18	15	15	15	53	49	50	50	51	20	55	44	51	50
SRR7706980	12	17	18	56	53	11	12	34	21	56	40	48	54	12	11	53	21	56	13	18	56	55	54	20	18	32	26	24	24	53	30	49	54	58	59	56	53	53	53	21	17	18	18	19	58	19	16	19	18
SRR7707009	15	20	21	59	56	16	17	37	24	59	43	51	57	17	16	56	24	59	16	21	59	58	57	23	21	35	29	27	27	56	33	52	57	61	62	59	56	56	56	24	20	21	21	22	61	22	19	22	21
SRR7707094	45	50	51	17	16	54	55	63	54	17	69	9	17	55	54	16	54	19	50	51	17	18	17	53	51	61	55	57	57	16	59	12	17	21	22	19	16	16	16	54	50	51	51	52	21	56	45	52	51
SRR7707112	47	52	53	21	18	56	57	65	56	21	71	13	5	57	56	18	56	13	52	53	21	4	5	55	53	63	57	59	59	10	61	14	11	15	24	7	18	18	18	56	52	53	53	54	15	58	47	54	53
SRR7707177	43	48	49	15	14	52	53	61	52	15	67	7	15	53	52	14	52	17	48	49	15	16	15	51	49	59	53	55	55	14	57	10	15	19	20	17	14	14	14	52	48	49	49	50	19	54	43	50	49
SRR7707189	45	50	51	17	16	54	55	63	54	17	69	9	17	55	54	16	54	19	50	51	17	18	17	53	51	61	55	57	57	16	59	12	17	21	22	19	16	16	16	54	50	51	51	52	21	56	45	52	51
SRR7707210	43	48	49	15	14	52	53	61	52	15	67	7	15	53	52	14	52	17	48	49	15	16	15	51	49	59	53	55	55	14	57	10	15	19	20	17	14	14	14	52	48	49	49	50	19	54	43	50	49
SRR7707222	47	52	53	21	18	56	57	65	56	21	71	13	5	57	56	18	56	13	52	53	21	6	5	55	53	63	57	59	59	10	61	14	11	15	24	7	18	18	18	56	52	53	53	54	15	58	47	54	53
SRR7707282	45	50	51	19	16	54	55	63	54	19	69	11	17	55	54	16	54	19	50	51	19	18	17	53	51	61	55	57	57	16	59	12	17	21	22	19	16	16	16	54	50	51	51	52	21	56	45	52	51
SRR7707391	47	52	53	19	18	56	57	65	56	19	71	11	19	57	56	18	56	21	52	53	19	20	19	55	53	63	57	59	59	18	61	14	19	23	24	21	18	18	18	56	52	53	53	54	23	58	47	54	53
SRR7707426	14	19	20	58	55	13	14	36	23	58	42	50	56	14	13	55	23	58	15	20	58	57	56	22	20	34	28	26	26	55	32	51	56	60	61	58	55	55	55	23	19	20	20	21	60	21	18	21	20
SRR7707440	48	53	54	22	19	57	58	66	57	22	72	14	6	58	57	19	57	14	53	54	22	5	6	56	54	64	58	60	60	11	62	15	12	16	25	8	19	19	19	57	53	54	54	55	16	59	48	55	54
SRR7707443	12	17	18	60	57	25	26	38	25	60	44	52	58	26	25	57	21	60	21	22	60	59	58	24	22	36	30	24	24	57	34	53	58	62	63	60	57	57	57	21	21	22	24	23	62	27	20	23	22
SRR7707459	49	54	55	21	20	58	59	67	58	21	73	13	21	59	58	20	58	23	54	55	21	22	21	57	55	65	59	61	61	20	63	16	21	25	26	23	20	20	20	58	54	55	55	56	25	60	49	56	55
SRR7707460	53	58	59	27	24	62	63	71	62	27	77	19	11	63	62	24	62	19	58	59	27	10	11	61	59	69	63	65	65	16	67	20	15	19	30	11	24	24	24	62	58	59	59	60	19	62	53	60	59
SRR7707521	16	21	22	60	57	19	20	38	25	60	44	52	58	20	19	57	25	60	17	22	60	59	58	24	22	36	30	28	28	57	34	53	58	62	63	60	57	57	57	25	21	22	22	23	62	23	20	23	22
SRR7707524	20	25	26	64	61	19	20	42	29	64	48	56	62	20	19	61	29	64	21	26	64	63	62	28	26	40	34	32	32	61	38	57	62	66	67	64	61	61	61	29	25	26	26	27	66	27	24	25	26
SRR7707584	47	52	53	21	18	56	57	65	56	21	71	13	5	57	56	18	56	13	52	53	21	4	5	55	53	63	57	57	57	10	61	14	11	15	22	7	18	18	18	56	52	53	53	54	15	58	47	54	53
SRR7707594	48	53	54	20	19	57	58	66	57	20	72	12	20	58	57	19	57	22	53	54	20	21	20	56	54	64	58	60	60	19	62	15	20	24	25	22	19	19	19	57	53	54	54	55	24	59	48	55	54
SRR7707597	16	21	22	60	57	19	20	38	25	60	44	52	58	20	19	57	25	60	17	22	60	59	58	24	22	36	30	28	28	57	34	53	58	62	63	60	57	57	57	25	21	22	22	23	62	23	20	23	22
SRR7707608	26	31	32	66	63	35	36	24	35	66	32	58	64	36	35	63	35	64	31	32	66	65	64	34	32	24	22	38	38	63	22	59	64	68	69	66	63	63	63	35	31	32	34	33	68	37	26	33	32
SRR7707674	19	24	25	63	60	22	23	41	28	63	47	55	61	23	22	60	28	63	20	25	63	62	61	27	25	39	33	31	31	60	37	56	61	65	66	63	60	60	60	28	24	25	25	26	65	26	23	26	25
SRR8194136	50	55	56	24	21	59	60	68	59	24	74	16	14	60	59	21	59	8	55	56	24	15	14	58	56	66	60	62	62	9	64	17	14	18	27	16	21	21	21	59	55	56	56	57	18	61	50	57	56
SRR8194140	13	18	19	57	54	12	13	35	22	57	41	49	55	13	12	54	22	57	14	19	57	56	55	21	19	33	27	25	25	54	31	50	55	59	60	57	54	54	54	22	18	19	19	20	59	20	17	20	19
SRR8194142	14	19	20	58	55	13	14	36	23	58	42	50	56	14	13	55	23	58	15	20	58	57	56	22	20	34	28	26	26	55	32	51	56	60	61	58	55	55	55	23	19	20	20	21	60	21	18	21	20
SRR8194143	14	19	20	62	59	27	28	38	27	62	44	54	60	28	27	59	23	62	23	24	62	61	60	26	24	36	32	26	26	59	34	55	60	64	65	62	59	59	59	23	23	24	26	25	64	29	22	25	24
SRR8194146	16	21	22	60	57	15	16	38	25	60	44	52	58	16	15	57	25	60	17	22	60	59	58	24	22	36	30	28	28	57	34	53	58	62	63	60	57	57	57	25	21	22	22	23	62	23	20	23	22
SRR8194148	16	21	22	60	57	15	16	38	25	60	44	52	58	16	15	57	25	60	17	22	60	59	58	24	22	36	30	28	28	57	34	53	58	62	63	60	57	57	57	25	21	22	22	23	62	23	20	23	22
SRR8194151	41	46	47	13	12	50	51	59	50	13	65	5	13	51	50	12	50	15	46	47	13	14	13	49	47	57	51	53	53	12	55	8	13	17	18	15	12	12	12	50	46	47	47	48	17	52	41	48	47
SRR8194152	14	19	20	58	55	21	22	36	23	58	42	50	56	22	21	55	23	58	17	20	58	57	56	22	20	34	28	24	24	55	32	51	56	60	59	58	55	55	55	23	19	20	20	21	60	23	18	21	20
SRR8194161	14	19	20	58	55	13	14	36	23	58	42	50	56	14	13	55	23	58	15	20	58	57	56	22	20	34	28	26	26	55	32	51	56	60	61	58	55	55	55	23	19	20	20	21	60	21	18	21	20
SRR8194163	48	53	54	22	19	57	58	66	57	22	72	14	6	58	57	19	57	14	53	54	22	5	6	56	54	64	58	60	60	11	62	15	12	16	25	8	19	19	19	57	53	54	54	55	16	59	48	55	54
SRR8194164	17	22	23	61	58	16	17	39	26	61	45	53	59	17	16	58	26	61	18	23	61	60	59	25	23	37	31	29	29	58	35	54	59	63	64	61	58	58	58	26	22	23	23	24	63	24	21	24	23
SRR8194165	48	53	54	22	19	57	58	66	57	22	72	14	6	58	57	19	57	14	53	54	22	5	6	56	54	64	58	60	60	11	62	15	12	16	25	8	19	19	19	57	53	54	54	55	16	59	48	55	54
SRR8194166	18	23	24	62	59	21	22	40	27	62	46	54	60	22	21	59	27	62	19	24	62	61	60	26	24	38	32	30	30	59	36	55	60	64	65	62	59	59	59	27	23	24	24	25	64	25	22	25	24
SRR8194167	16	21	22	60	57	15	16	38	25	60	44	52	58	16	15	57	25	60	17	22	60	59	58	24	22	36	30	28	28	57	34	53	58	62	63	60	57	57	57	25	21	22	22	23	62	23	20	23	22
SRR8194168	18	23	24	62	59	17	18	40	27	62	46	54	60	18	17	59	27	62	19	24	62	61	60	26	24	38	32	30	30	59	36	55	60	64	65	62	59	59	59	27	23	24	24	25	64	25	22	25	24
SRR8194173	16	21	22	60	57	15	16	38	25	60	44	52	58	16	15	57	25	60	17	22	60	59	58	24	22	36	30	28	28	57	34	53	58	62	63	60	57	57	57	25	21	22	22	23	62	23	20	23	22
SRR8194184	42	47	48	14	13	51	52	60	51	14	66	6	14	52	51	13	51	16	47	48	14	15	14	50	48	58	52	54	54	13	56	9	14	18	19	16	13	13	13	51	47	48	48	49	18	53	42	49	48
SRR8194185	17	22	23	61	58	20	21	39	26	61	45	53	59	21	20	58	26	61	18	23	61	60	59	25	23	37	31	29	29	58	35	54	59	63	64	61	58	58	58	26	22	23	23	24	63	24	21	24	23
[truncated: 340 more columns]
